# Supplementary material for: Association Study of 167 Candidate Genes for Schizophrenia Selected by a Multi-Domain Evidence-Based Prioritization Algorithm and Neurodevelopmental Hypothesis
Source: PLoS One. 2013 Jul 29;8(7):e67776. doi: 10.1371/journal.pone.0067776 (PMC3726675; doi:10.1371/journal.pone.0067776)
Supplement: File S1 — This file includes 26 linkage peaks (genomic regions) with nonparametric linkage (NPL) maximum score being at least 2 and telomeric and centromeric boundaries of NPLs of 1.0. (XLS) [file pone.0067776.s001.xls]

## Sheet: NPLpeaks107_2
Linkage peaks (4000 SNPs) with largest NPL >=2
BP position where peak crosses NPL = 1.07				Start postion: first locus with NPL >= 1.07
Using largest NPL of D2, D5, D8				End position: last locus with NPL >= 1.07
				Reference: Holmans et al. (2009) Genomewide linkage scan of schizophrenia in a large multicenter pedigree sample using single nucleotide polymorphisms. Mol Psychiatry 14: 786-795
Chr.	Last cM	Start position (bp)	End position (bp)
	over 2
1	122.4	86436544	110392156
1	209.97	199884458	208074516
2	118.26	16409216	111421969
3	12.92	166245	8724171
4	56.32	24988626	46942033
4	205.54	172019614	191164601
5	168.79	77818845	180418326
6	86.91	110632	85473926
6	181.51	135414769	169162113
7	79.95	28171700	84409045
8	90.23	5450148	90707421
8	156.37	102366012	144954411
9	49.64	10513383	32554749
9	160	105518992	138281851
10	62.38	6871866	55671084
10	173.23	130356281	134942004
12	11.74	164805	11858977
12	132.46	104879915	120341379
13	18.04	18394434	31536866
15	78.88	33914398	77226214
15	111.01	87752746	96622950
16	118.99	64110065	88640449
19	16.79	218039	8342164
19	111.03	56722974	63785296
20	35.24	181623	44574807
22	75.77	42363419	49452203
