# Supplementary material for: Association Study of 167 Candidate Genes for Schizophrenia Selected by a Multi-Domain Evidence-Based Prioritization Algorithm and Neurodevelopmental Hypothesis
Source: PLoS One. 2013 Jul 29;8(7):e67776. doi: 10.1371/journal.pone.0067776 (PMC3726675; doi:10.1371/journal.pone.0067776)
Supplement: File S2 — This file includes details of the 167 genes ranked by three categories and their SNPs with association results in The Irish Study of High Density Schizophrenia Families (ISHDSF) samples. (XLSX) [file pone.0067776.s002.xlsx]

## Sheet: Sheet15
Row Labels	Average of D8_P
1	0.520887
2	0.479558
3	0.487534
4	0.52625
(blank)
Grand Total	0.49578

## Sheet: Sheet17
Row Labels	Average of D8_P
0	0.480043
1	0.506803
(blank)
Grand Total	0.49578

## Sheet: Sheet20
Count of D8 p-value <.005	Column Labels
Row Labels	0	1	(blank)	Grand Total
1	1267	4		1271
2	1508	17		1525
3	927	2		929
4	16			16
(blank)
Grand Total	3718	23		3741

## Sheet: GeneSummary
Gene	Category	Rank	nSNP	Min p-value		Category 1: genes are both highly ranked and involved in neurodevelopment.
PRKG1	2	954	247	0.0005356		Category 2: genes are exclusive to neurodevelopment.
PRKCE	1	35	229	0.001321		Category 3: genes are exclusively highly ranked.
CNTN4	2	645	381	0.001474
EMX1	2	549	2	0.001949
INSR	1	109	51	0.001975
XPO1	3	88	2	0.001978
VAV3	3	98	76	0.002273
UTRN	3	99	56	0.002886
SH3GL2	2	538	74	0.003219
NPAS2	3	96	55	0.003419
IL19	3	149	8	0.003559
EGFR	3	8	67	0.004041
NRP1	2	291	56	0.004202
HLA-DRA	3	144	11	0.004317
MAL	2	361	4	0.004592
CNTN6	2	862	146	0.005419
VAV2	1	132	66	0.006312
PPP2R2B	3	151	47	0.007685
IKBKB	1	65	4	0.008221
MGMT	3	78	52	0.008672
NOTCH1	2	439	15	0.009058
GRIA1	3	101	67	0.009981
SLIT3	2	1263	233	0.01097
XDH	3	89	19	0.01231
CASP3	1	60	5	0.0125
MAP3K5	3	97	20	0.01444
HSPA1A	1	42	1	0.01463
FGFR1	2	298	8	0.01716
NSD1	1	145	6	0.01872
FCMD	2	627	8	0.01907
NTNG1	3	114	72	0.02031
CHL1	2	379	69	0.02082
KIF3A	1	125	3	0.02174
ALK	1	49	203	0.02181
KCNB2	3	59	62	0.02192
LYN	1	18	27	0.02253
NRG2	1	56	29	0.02366
SEMA6B	2	460	7	0.0242
ENPP2	1	148	13	0.02468
NRG1	2	468	68	0.02534
SEMA6A	2	503	61	0.02608
ABL1	3	131	15	0.03029
MAP2K2	1	124	8	0.03059
VIM	1	37	3	0.03251
HOMER1	1	32	16	0.03403
RASA1	1	14	6	0.03408
LHX6	2	464	12	0.03445
HCN2	1	44	5	0.03636
MEF2C	2	642	18	0.03801
CSNK2B	3	116	3	0.04
FER	1	30	52	0.04131
PLXNA2	1	115	62	0.04182
ADORA1	2	337	10	0.04196
BRE	1	45	40	0.0435
MATK	3	31	8	0.044
CMYA5	3	140	39	0.04414
TSC1	1	24	11	0.04476
CAPG	1	143	6	0.04484
PRTFDC1	3	141	27	0.04636
MUTED	3	11	11	0.04872
DTNB	1	12	30	0.04946
ALDH1A2	2	894	10	0.05
MAT2A	3	119	2	0.05081
GSR	3	64	6	0.0511
RIPK1	3	15	3	0.052
OPTN	1	55	9	0.05224
FKBP5	1	85	7	0.05388
NCK2	1	16	27	0.05459
GSN	1	36	9	0.0548
GRB10	3	29	35	0.05739
GLRA1	2	405	10	0.05812
SIX3	2	604	1	0.06223
PTK2	1	13	11	0.06395
ESR1	1	10	40	0.06519
FEZ2	2	285	7	0.06703
RGS3	1	106	10	0.06883
DPYSL5	2	2357	3	0.06886
AMH	1	70	1	0.0711
DSP	1	54	16	0.07148
SLC1A4	1	34	10	0.07587
BAI1	3	146	9	0.07643
PRKDC	1	6	6	0.07923
WRN	3	92	14	0.08016
AES	1	135	3	0.08074
TGFA	1	41	23	0.08154
LPL	1	72	13	0.08494
NR3C1	3	38	7	0.08601
TNC	1	134	22	0.08911
NR2F2	2	2533	1	0.09014
GPM6A	2	1174	1	0.09779
SIN3A	3	76	4	0.09971
LIMK1	3	4	5	0.102
PTK2B	1	27	26	0.1055
HAVCR1	3	112	6	0.1085
PXN	3	74	6	0.1086
MAPKAPK2	1	20	6	0.1094
ALDH5A1	1	50	12	0.1109
SNTG1	3	127	47	0.1111
TNFRSF10B	1	105	11	0.1115
SGTA	3	95	4	0.1116
KISS1	3	57	3	0.1123
RET	1	25	14	0.127
APOB	1	47	10	0.1289
CDKN2A	1	33	5	0.1293
PBX3	2	2339	6	0.1359
PHYH	2	2107	13	0.1458
CCKAR	1	83	3	0.1462
MYLIP	2	3259	4	0.1484
PIGF	1	48	6	0.1532
PDGFRB	1	2	18	0.1594
TFAP2A	1	133	3	0.1728
MAP3K8	3	9	6	0.1749
HEY1	2	651	2	0.178
SARS	1	43	4	0.1862
PIM1	3	51	1	0.1865
RNF14	3	138	6	0.1877
DPYSL3	2	1644	9	0.1905
EBAG9	3	7	4	0.195
IL10	1	102	5	0.1976
SOS1	1	100	4	0.2016
ABI1	3	46	8	0.2148
MYC	1	17	1	0.2248
DPYSL4	2	1798	4	0.2256
HSPA4	3	28	4	0.2257
CDC25C	3	80	3	0.2313
CA2	1	73	3	0.2371
CCND3	3	39	2	0.245
CDK5RAP2	2	2587	11	0.2546
NMBR	1	21	4	0.2624
HDAC3	1	53	3	0.2661
NCOA2	1	19	17	0.2712
LRRC1	3	147	9	0.2731
GFRA3	1	52	1	0.274
LHX2	2	687	2	0.2938
IRF1	1	121	2	0.2955
POMT1	3	129	1	0.2991
NTF3	2	3573	2	0.3072
SNTB2	3	66	4	0.3091
MAPK14	1	120	7	0.3216
CRIPT	3	104	4	0.3265
SPAG6	3	81	2	0.332
CLPS	3	87	1	0.3378
MDH1	3	68	3	0.356
FDX1	2	2202	7	0.3621
TNFAIP3	1	69	2	0.3646
NRTN	2	1079	1	0.3785
IL4	1	110	2	0.3875
DOK2	3	136	1	0.3983
SRF	1	122	2	0.4082
MOG	2	367	6	0.4136
MAPK8	1	139	2	0.4194
CDKN2B	1	117	3	0.4208
OAZ2	3	142	1	0.4229
GADD45B	1	75	1	0.4507
TCF3	1	90	2	0.467
DRD1	2	504	1	0.4674
PSPN	1	84	1	0.4836
HSPA5	1	77	1	0.5029
PHOX2B	2	382	2	0.5621
RXRB	1	67	3	0.5648
CDKN1A	1	3	1	0.578
OTX1	2	885	1	0.6201
DR1	1	86	2	0.6359
IL3	2	458	1	0.6361
PLDN	3	113	1	0.7009
EGR1	1	58	1	0.7588
NR2F1	2	519	1	0.8024

## Sheet: SNP Results
Chr	Pos	SNP	D2_P	D5_P	D8_P	Gene	Rank	High rank	Neurodev	Category	Min p-value
10	52598978	rs1904687	0.0008341	0.0005356	0.0005817	PRKG1	954	0	1	2	0.0005356
10	52509679	rs9415711	0.009998	0.001	0.0006787	PRKG1	954	0	1	2	0.0006787
10	52634596	rs7905063	0.004053	0.001947	0.0007505	PRKG1	954	0	1	2	0.0007505
10	52505965	rs9414805	0.006962	0.001697	0.001226	PRKG1	954	0	1	2	0.001226
2	46178370	rs3768757	0.001321	0.005091	0.003256	PRKCE	35	1	1	1	0.001321
10	52600321	rs3851088	0.005616	0.002808	0.001377	PRKG1	954	0	1	2	0.001377
10	52530123	rs2879547	0.00217	0.001396	0.001634	PRKG1	954	0	1	2	0.001396
3	2709701	rs965396	0.001474	0.01343	0.01158	CNTN4	645	0	1	2	0.001474
10	52548404	rs4935225	0.004044	0.003023	0.001608	PRKG1	954	0	1	2	0.001608
10	52627727	rs7897633	0.01887	0.005165	0.001778	PRKG1	954	0	1	2	0.001778
2	73008121	rs10183113	0.01386	0.001949	0.004152	EMX1	549	0	1	2	0.001949
19	7224991	rs10411676	0.02052	0.002795	0.001975	INSR	109	1	1	1	0.001975
2	61584982	rs6735330	0.001978	0.009409	0.007226	XPO1	88	1	0	3	0.001978
19	7229452	rs7254921	0.03233	0.002374	0.002094	INSR	109	1	1	1	0.002094
1	108184376	rs9325361	0.002273	0.02561	0.02897	VAV3	98	1	0	3	0.002273
6	144656714	rs2502643	0.003673	0.002886	0.004339	UTRN	99	1	0	3	0.002886
3	2841184	rs17029776	0.005802	0.00309	0.002989	CNTN4	645	0	1	2	0.002989
10	52575318	rs1904691	0.008859	0.003558	0.003074	PRKG1	954	0	1	2	0.003074
9	17599839	rs3780249	0.003219	0.01705	0.01197	SH3GL2	538	0	1	2	0.003219
2	100847317	rs2043534	0.003419	0.006389	0.007958	NPAS2	96	1	0	3	0.003419
10	53208084	rs10823576	0.003482	0.02022	0.009131	PRKG1	954	0	1	2	0.003482
3	2614861	rs2616591	0.003513	0.009679	0.01501	CNTN4	645	0	1	2	0.003513
1	205055690	rs12046559	0.005564	0.004598	0.003559	IL19	149	1	0	3	0.003559
9	17737173	rs3780226	0.01054	0.003571	0.00357	SH3GL2	538	0	1	2	0.00357
10	52577528	rs1904701	0.005525	0.00617	0.003678	PRKG1	954	0	1	2	0.003678
2	45798033	rs2176348	0.005418	0.003846	0.004692	PRKCE	35	1	1	1	0.003846
9	17573310	rs1028594	0.006538	0.003913	0.006417	SH3GL2	538	0	1	2	0.003913
2	100957736	rs2305160	0.01244	0.003937	0.006345	NPAS2	96	1	0	3	0.003937
10	52586179	rs7893773	0.006267	0.005834	0.004036	PRKG1	954	0	1	2	0.004036
7	55136785	rs4947491	0.2599	0.004041	0.005425	EGFR	8	1	0	3	0.004041
10	33595126	rs7921144	0.03378	0.004229	0.004202	NRP1	291	0	1	2	0.004202
6	32517508	rs3129882	0.004317	0.00947	0.01029	HLA-DRA	144	1	0	3	0.004317
10	33626041	rs7910405	0.04419	0.007284	0.004379	NRP1	291	0	1	2	0.004379
2	95056501	rs7560571	0.01394	0.005478	0.004592	MAL	361	0	1	2	0.004592
2	100838139	rs7582455	0.005257	0.02501	0.01581	NPAS2	96	1	0	3	0.005257
3	1213287	rs1353821	0.02042	0.005419	0.006048	CNTN6	862	0	1	2	0.005419
1	108203626	rs10494081	0.005445	0.1084	0.1048	VAV3	98	1	0	3	0.005445
10	52548976	rs2339628	0.005812	0.009981	0.01146	PRKG1	954	0	1	2	0.005812
2	46151418	rs6742737	0.01879	0.006243	0.006992	PRKCE	35	1	1	1	0.006243
9	135826017	rs618439	0.006312	0.01401	0.02954	VAV2	132	1	1	1	0.006312
3	2404860	rs1393483	0.008229	0.01001	0.006339	CNTN4	645	0	1	2	0.006339
6	144683051	rs2982239	0.006341	0.007956	0.01318	UTRN	99	1	0	3	0.006341
3	2614257	rs2616595	0.006904	0.02364	0.0459	CNTN4	645	0	1	2	0.006904
2	100948408	rs4851392	0.02452	0.007164	0.0115	NPAS2	96	1	0	3	0.007164
10	53334998	rs1937672	0.0429	0.01511	0.007228	PRKG1	954	0	1	2	0.007228
3	2610044	rs17564391	0.0474	0.007339	0.02498	CNTN4	645	0	1	2	0.007339
10	33623095	rs4934871	0.04265	0.007984	0.007514	NRP1	291	0	1	2	0.007514
5	145959816	rs322468	0.007685	0.01142	0.01347	PPP2R2B	151	1	0	3	0.007685
9	17575896	rs7047611	0.008005	0.007968	0.007772	SH3GL2	538	0	1	2	0.007772
2	45783623	rs609573	0.01085	0.007785	0.008505	PRKCE	35	1	1	1	0.007785
2	45760637	rs667747	0.008137	0.02934	0.0317	PRKCE	35	1	1	1	0.008137
8	42301398	rs13278372	0.01626	0.008221	0.02439	IKBKB	65	1	1	1	0.008221
3	2614578	rs2616594	0.008377	0.04788	0.06497	CNTN4	645	0	1	2	0.008377
10	52582760	rs3740292	0.02057	0.01595	0.008382	PRKG1	954	0	1	2	0.008382
3	2594651	rs1382868	0.01979	0.008385	0.02708	CNTN4	645	0	1	2	0.008385
10	131271915	rs552551	0.01591	0.00972	0.008672	MGMT	78	1	0	3	0.008672
10	53279092	rs17549153	0.008839	0.03981	0.04485	PRKG1	954	0	1	2	0.008839
2	100920046	rs17025005	0.03115	0.01226	0.008945	NPAS2	96	1	0	3	0.008945
1	108008766	rs6659167	0.008973	0.04112	0.04791	VAV3	98	1	0	3	0.008973
3	2611747	rs4553961	0.0185	0.009003	0.02873	CNTN4	645	0	1	2	0.009003
9	138511457	rs2229974	0.009058	0.08145	0.05292	NOTCH1	439	0	1	2	0.009058
10	53228274	rs10999538	0.009068	0.01853	0.01334	PRKG1	954	0	1	2	0.009068
10	131210016	rs12264367	0.009147	0.0179	0.01365	MGMT	78	1	0	3	0.009147
10	131213304	rs7094710	0.009147	0.0179	0.01365	MGMT	78	1	0	3	0.009147
10	131397563	rs12764295	0.01687	0.01133	0.009261	MGMT	78	1	0	3	0.009261
5	152936243	rs12515622	0.009981	0.01888	0.03503	GRIA1	101	1	0	3	0.009981
3	1295271	rs3732517	0.01041	0.05972	0.1107	CNTN6	862	0	1	2	0.01041
2	46173506	rs3768758	0.01192	0.01105	0.01047	PRKCE	35	1	1	1	0.01047
3	2850278	rs9865355	0.01932	0.01052	0.01134	CNTN4	645	0	1	2	0.01052
9	135628698	rs583538	0.01061	0.05698	0.04715	VAV2	132	1	1	1	0.01061
2	45851371	rs4446102	0.01064	0.02278	0.02675	PRKCE	35	1	1	1	0.01064
5	168458445	rs295999	0.09586	0.01613	0.01097	SLIT3	1263	0	1	2	0.01097
2	100890908	rs11123853	0.01099	0.02129	0.02037	NPAS2	96	1	0	3	0.01099
10	53198765	rs12253124	0.01133	0.02142	0.02835	PRKG1	954	0	1	2	0.01133
3	2284379	rs1868218	0.05439	0.01173	0.0209	CNTN4	645	0	1	2	0.01173
10	33636052	rs4934901	0.03245	0.01727	0.01202	NRP1	291	0	1	2	0.01202
5	168246539	rs4616917	0.01219	0.02423	0.02581	SLIT3	1263	0	1	2	0.01219
2	31444289	rs761926	0.01231	0.09207	0.04941	XDH	89	1	0	3	0.01231
2	100926036	rs895522	0.02258	0.0124	0.0127	NPAS2	96	1	0	3	0.0124
4	185792828	rs2696057	0.0125	0.02697	0.02403	CASP3	60	1	1	1	0.0125
3	1127261	rs9873997	0.01252	0.03751	0.0396	CNTN6	862	0	1	2	0.01252
3	1289793	rs3772320	0.01288	0.09074	0.1238	CNTN6	862	0	1	2	0.01288
3	1297071	rs3821434	0.01292	0.05989	0.1093	CNTN6	862	0	1	2	0.01292
5	145995808	rs17448496	0.01303	0.03025	0.03732	PPP2R2B	151	1	0	3	0.01303
2	95071246	rs3105099	0.02623	0.01589	0.01313	MAL	361	0	1	2	0.01313
2	46019865	rs2595191	0.01337	0.02573	0.04426	PRKCE	35	1	1	1	0.01337
2	100927190	rs4851383	0.05294	0.01667	0.01376	NPAS2	96	1	0	3	0.01376
9	135752172	rs10993844	0.02179	0.0167	0.01392	VAV2	132	1	1	1	0.01392
2	46175944	rs4953307	0.01392	0.02901	0.02161	PRKCE	35	1	1	1	0.01392
10	53343198	rs6480585	0.02396	0.01405	0.01837	PRKG1	954	0	1	2	0.01405
6	32518115	rs3129883	0.02725	0.01939	0.01426	HLA-DRA	144	1	0	3	0.01426
9	17589511	rs1010547	0.01437	0.03323	0.02265	SH3GL2	538	0	1	2	0.01437
6	137059442	rs1009709	0.01444	0.06244	0.04138	MAP3K5	97	1	0	3	0.01444
6	31891486	rs1043618	0.01845	0.01592	0.01463	HSPA1A	42	1	1	1	0.01463
10	52779729	rs7099142	0.0147	0.06348	0.07436	PRKG1	954	0	1	2	0.0147
3	2853256	rs9881373	0.02973	0.01706	0.01473	CNTN4	645	0	1	2	0.01473
2	31470647	rs206855	0.01475	0.03614	0.0337	XDH	89	1	0	3	0.01475
3	2125400	rs2729005	0.01478	0.05332	0.09997	CNTN4	645	0	1	2	0.01478
10	33524702	rs734187	0.01481	0.04676	0.05812	NRP1	291	0	1	2	0.01481
9	17601411	rs3808759	0.01576	0.02388	0.01797	SH3GL2	538	0	1	2	0.01576
5	146145468	rs161033	0.01593	0.03907	0.01811	PPP2R2B	151	1	0	3	0.01593
7	55145363	rs2058502	0.379	0.01613	0.02727	EGFR	8	1	0	3	0.01613
9	17691540	rs4961585	0.01682	0.02593	0.05318	SH3GL2	538	0	1	2	0.01682
6	145159957	rs4266507	0.01689	0.02719	0.02481	UTRN	99	1	0	3	0.01689
2	45779275	rs629772	0.01713	0.03873	0.03794	PRKCE	35	1	1	1	0.01713
3	1298929	rs6798638	0.0312	0.01713	0.02605	CNTN6	862	0	1	2	0.01713
19	7186137	rs4608435	0.01715	0.1529	0.2562	INSR	109	1	1	1	0.01715
8	38405968	rs2304000	0.09231	0.01716	0.02097	FGFR1	298	0	1	2	0.01716
5	146209621	rs2125443	0.01728	0.02012	0.02805	PPP2R2B	151	1	0	3	0.01728
6	144846217	rs6570634	0.08597	0.01765	0.03033	UTRN	99	1	0	3	0.01765
1	108111747	rs7523266	0.01775	0.09949	0.1086	VAV3	98	1	0	3	0.01775
3	1292289	rs12374025	0.01796	0.0943	0.123	CNTN6	862	0	1	2	0.01796
5	146050379	rs7444356	0.07094	0.02547	0.01811	PPP2R2B	151	1	0	3	0.01811
7	55141836	rs2330951	0.3616	0.01867	0.01821	EGFR	8	1	0	3	0.01821
3	2707165	rs2728022	0.01821	0.05894	0.07748	CNTN4	645	0	1	2	0.01821
10	52579241	rs1904700	0.03803	0.0305	0.0183	PRKG1	954	0	1	2	0.0183
2	45875110	rs4952775	0.01845	0.1827	0.2861	PRKCE	35	1	1	1	0.01845
10	131361958	rs11016866	0.1111	0.02076	0.01859	MGMT	78	1	0	3	0.01859
5	176621772	rs7719125	0.01872	0.06019	0.06515	NSD1	145	1	1	1	0.01872
9	107439646	rs1024366	0.01907	0.02536	0.07589	FCMD	627	0	1	2	0.01907
3	2275898	rs6786554	0.05519	0.01927	0.03597	CNTN4	645	0	1	2	0.01927
10	53195649	rs10999341	0.05223	0.01929	0.03544	PRKG1	954	0	1	2	0.01929
1	205079067	rs2243176	0.04213	0.02078	0.01931	IL19	149	1	0	3	0.01931
10	33529058	rs2247383	0.03	0.01934	0.02516	NRP1	291	0	1	2	0.01934
3	1247910	rs753721	0.0489	0.01948	0.02789	CNTN6	862	0	1	2	0.01948
10	52731506	rs10733816	0.0383	0.01959	0.04097	PRKG1	954	0	1	2	0.01959
5	146146571	rs161036	0.0371	0.02465	0.01998	PPP2R2B	151	1	0	3	0.01998
1	107687058	rs10881463	0.02031	0.05439	0.07438	NTNG1	114	1	0	3	0.02031
2	45932717	rs7558378	0.02074	0.0545	0.07443	PRKCE	35	1	1	1	0.02074
3	259356	rs402356	0.0231	0.02082	0.02989	CHL1	379	0	1	2	0.02082
19	7190555	rs3852876	0.02089	0.07463	0.1052	INSR	109	1	1	1	0.02089
2	46047838	rs7607360	0.02109	0.1722	0.2818	PRKCE	35	1	1	1	0.02109
5	168459586	rs296000	0.1369	0.03004	0.02111	SLIT3	1263	0	1	2	0.02111
3	253366	rs4684331	0.02152	0.02313	0.03979	CHL1	379	0	1	2	0.02152
3	1227218	rs17035582	0.07409	0.03188	0.02171	CNTN6	862	0	1	2	0.02171
5	132071250	rs17691077	0.02174	0.03137	0.02735	KIF3A	125	1	1	1	0.02174
2	29309242	rs4666183	0.04245	0.02351	0.02181	ALK	49	1	1	1	0.02181
8	73752825	rs2256916	0.02192	0.04977	0.04473	KCNB2	59	1	0	3	0.02192
1	108157523	rs17485868	0.02194	0.08529	0.08552	VAV3	98	1	0	3	0.02194
10	33583533	rs4934851	0.06104	0.02498	0.02212	NRP1	291	0	1	2	0.02212
3	1219434	rs1499094	0.02984	0.02238	0.03065	CNTN6	862	0	1	2	0.02238
19	7087609	rs11667110	0.09905	0.02249	0.02947	INSR	109	1	1	1	0.02249
8	57007430	rs6985030	0.1068	0.02253	0.02815	LYN	18	1	1	1	0.02253
10	33602908	rs9299707	0.1436	0.03011	0.02258	NRP1	291	0	1	2	0.02258
5	146229294	rs10037715	0.02704	0.02266	0.03069	PPP2R2B	151	1	0	3	0.02266
2	46241125	rs2278775	0.06348	0.02293	0.02563	PRKCE	35	1	1	1	0.02293
2	100834319	rs10206927	0.02346	0.08005	0.07986	NPAS2	96	1	0	3	0.02346
5	139345997	rs1433301	0.07251	0.02848	0.02366	NRG2	56	1	1	1	0.02366
3	355572	rs17527233	0.04759	0.02367	0.04309	CHL1	379	0	1	2	0.02367
19	7186947	rs10425868	0.0237	0.2488	0.3457	INSR	109	1	1	1	0.0237
5	168238149	rs13188090	0.07129	0.02376	0.0261	SLIT3	1263	0	1	2	0.02376
1	107598223	rs11185076	0.02381	0.05122	0.06904	NTNG1	114	1	0	3	0.02381
1	107530641	rs12025396	0.02394	0.07633	0.1192	NTNG1	114	1	0	3	0.02394
10	33583708	rs4934583	0.02412	0.03458	0.0346	NRP1	291	0	1	2	0.02412
3	2439738	rs11716221	0.06676	0.02418	0.04408	CNTN4	645	0	1	2	0.02418
5	139370561	rs155346	0.0777	0.02533	0.0242	NRG2	56	1	1	1	0.0242
19	4499015	rs4807602	0.0242	0.08717	0.0734	SEMA6B	460	0	1	2	0.0242
2	100911006	rs3754673	0.05172	0.02461	0.02735	NPAS2	96	1	0	3	0.02461
8	120667442	rs10505368	0.05583	0.02906	0.02468	ENPP2	148	1	1	1	0.02468
3	1164455	rs3772375	0.02471	0.04897	0.05317	CNTN6	862	0	1	2	0.02471
8	32644583	rs2919391	0.05159	0.02908	0.02534	NRG1	468	0	1	2	0.02534
5	115874510	rs9327004	0.04466	0.05432	0.02608	SEMA6A	503	0	1	2	0.02608
3	2135472	rs17194126	0.02609	0.03045	0.0472	CNTN4	645	0	1	2	0.02609
10	33575802	rs1888690	0.02643	0.08596	0.0877	NRP1	291	0	1	2	0.02643
2	46024621	rs2711299	0.02652	0.1083	0.1697	PRKCE	35	1	1	1	0.02652
6	137080595	rs4896217	0.02723	0.08211	0.05344	MAP3K5	97	1	0	3	0.02723
10	52826305	rs11815733	0.06853	0.02764	0.04697	PRKG1	954	0	1	2	0.02764
10	53511343	rs1904024	0.05157	0.02781	0.08679	PRKG1	954	0	1	2	0.02781
2	45937346	rs4953276	0.02785	0.2231	0.2313	PRKCE	35	1	1	1	0.02785
5	168252634	rs11134544	0.02812	0.05369	0.04521	SLIT3	1263	0	1	2	0.02812
10	33572097	rs7920615	0.02818	0.03173	0.0414	NRP1	291	0	1	2	0.02818
2	100902877	rs11676107	0.04714	0.02931	0.02819	NPAS2	96	1	0	3	0.02819
2	46139028	rs13024907	0.1484	0.02834	0.04661	PRKCE	35	1	1	1	0.02834
3	2705587	rs729752	0.02863	0.04692	0.03434	CNTN4	645	0	1	2	0.02863
3	2290324	rs13096856	0.07605	0.02865	0.02927	CNTN4	645	0	1	2	0.02865
5	168192794	rs1394618	0.07473	0.05748	0.02886	SLIT3	1263	0	1	2	0.02886
7	55199740	rs11977388	0.04174	0.02915	0.03074	EGFR	8	1	0	3	0.02915
10	131379772	rs11016879	0.07792	0.04248	0.02917	MGMT	78	1	0	3	0.02917
3	1294698	rs6442316	0.02959	0.06654	0.1319	CNTN6	862	0	1	2	0.02959
9	17762909	rs4302941	0.08219	0.03195	0.02971	SH3GL2	538	0	1	2	0.02971
1	107711401	rs6664221	0.02974	0.07932	0.09431	NTNG1	114	1	0	3	0.02974
5	168218794	rs6555834	0.1088	0.02978	0.02996	SLIT3	1263	0	1	2	0.02978
5	146048855	rs7736604	0.1812	0.07216	0.02978	PPP2R2B	151	1	0	3	0.02978
8	32578520	rs11780004	0.08909	0.06213	0.02981	NRG1	468	0	1	2	0.02981
2	29441223	rs11890341	0.1397	0.04829	0.03012	ALK	49	1	1	1	0.03012
3	1297490	rs7627824	0.03021	0.1894	0.2657	CNTN6	862	0	1	2	0.03021
9	138522729	rs3812603	0.0322	0.05278	0.03028	NOTCH1	439	0	1	2	0.03028
2	45807828	rs4557033	0.03029	0.04426	0.03865	PRKCE	35	1	1	1	0.03029
9	132592262	rs7024632	0.03029	0.04364	0.05126	ABL1	131	1	0	3	0.03029
8	120708398	rs6469836	0.09204	0.04138	0.03038	ENPP2	148	1	1	1	0.03038
19	4049947	rs1979013	0.03059	0.0909	0.0829	MAP2K2	124	1	1	1	0.03059
9	135750586	rs7859202	0.09449	0.04374	0.03135	VAV2	132	1	1	1	0.03135
3	1222859	rs3902672	0.06509	0.03136	0.03326	CNTN6	862	0	1	2	0.03136
5	146149704	rs160974	0.0778	0.05376	0.03147	PPP2R2B	151	1	0	3	0.03147
5	146107218	rs2163756	0.04659	0.03813	0.03149	PPP2R2B	151	1	0	3	0.03149
6	32517462	rs3129881	0.04462	0.04469	0.03173	HLA-DRA	144	1	0	3	0.03173
3	2852859	rs13093332	0.09841	0.05833	0.03205	CNTN4	645	0	1	2	0.03205
5	146054064	rs2120569	0.05324	0.04675	0.03247	PPP2R2B	151	1	0	3	0.03247
10	17318177	rs165531	0.07449	0.03251	0.04644	VIM	37	1	1	1	0.03251
10	33638553	rs12358711	0.138	0.03263	0.066	NRP1	291	0	1	2	0.03263
2	45779084	rs628877	0.03291	0.07587	0.06424	PRKCE	35	1	1	1	0.03291
10	53478604	rs1871080	0.04666	0.04751	0.03292	PRKG1	954	0	1	2	0.03292
19	7238748	rs2860184	0.2434	0.05214	0.03377	INSR	109	1	1	1	0.03377
3	2727024	rs2600294	0.05557	0.03845	0.03385	CNTN4	645	0	1	2	0.03385
5	78805125	rs9293785	0.1145	0.03646	0.03403	HOMER1	32	1	1	1	0.03403
3	2596687	rs1466459	0.03407	0.0509	0.06951	CNTN4	645	0	1	2	0.03407
5	86635048	rs12659717	0.06394	0.04005	0.03408	RASA1	14	1	1	1	0.03408
1	108124058	rs7521681	0.03424	0.07619	0.06653	VAV3	98	1	0	3	0.03424
10	33597285	rs10827224	0.03435	0.2118	0.2207	NRP1	291	0	1	2	0.03435
9	124020369	rs932922	0.03445	0.05919	0.04013	LHX6	464	0	1	2	0.03445
2	46165464	rs13432276	0.03456	0.1158	0.1753	PRKCE	35	1	1	1	0.03456
3	3009974	rs3967344	0.03456	0.07793	0.09381	CNTN4	645	0	1	2	0.03456
3	2477255	rs11716315	0.09985	0.03476	0.05374	CNTN4	645	0	1	2	0.03476
10	33544471	rs2254826	0.1151	0.03526	0.04723	NRP1	291	0	1	2	0.03526
3	392207	rs3821619	0.03555	0.1786	0.1935	CHL1	379	0	1	2	0.03555
10	131207203	rs10741193	0.05242	0.04516	0.03609	MGMT	78	1	0	3	0.03609
3	1274571	rs3772334	0.0362	0.04822	0.07808	CNTN6	862	0	1	2	0.0362
19	565967	rs11669519	0.03636	0.05451	0.03818	HCN2	44	1	1	1	0.03636
1	107586887	rs12146111	0.03636	0.2439	0.3828	NTNG1	114	1	0	3	0.03636
5	168122554	rs17732915	0.0772	0.03653	0.04661	SLIT3	1263	0	1	2	0.03653
10	53309515	rs6480535	0.1777	0.06043	0.03671	PRKG1	954	0	1	2	0.03671
1	205052186	rs11119621	0.0401	0.03718	0.04808	IL19	149	1	0	3	0.03718
3	2584657	rs11718965	0.09327	0.05375	0.03722	CNTN4	645	0	1	2	0.03722
5	168221570	rs1875972	0.04511	0.04687	0.03738	SLIT3	1263	0	1	2	0.03738
9	17710884	rs10114474	0.1347	0.03742	0.082	SH3GL2	538	0	1	2	0.03742
5	153096902	rs4533948	0.03742	0.04332	0.05463	GRIA1	101	1	0	3	0.03742
9	17589212	rs2208485	0.03759	0.04813	0.08589	SH3GL2	538	0	1	2	0.03759
10	53639994	rs10508964	0.03792	0.06962	0.1517	PRKG1	954	0	1	2	0.03792
2	45938829	rs1947195	0.03796	0.06485	0.04736	PRKCE	35	1	1	1	0.03796
5	88176718	rs244749	0.03801	0.07462	0.05311	MEF2C	642	0	1	2	0.03801
5	86607880	rs7713115	0.07116	0.04054	0.03897	RASA1	14	1	1	1	0.03897
5	168474420	rs10516059	0.1883	0.03902	0.04537	SLIT3	1263	0	1	2	0.03902
10	52809944	rs1373497	0.03914	0.05869	0.0701	PRKG1	954	0	1	2	0.03914
5	152877600	rs10060095	0.03922	0.08938	0.1382	GRIA1	101	1	0	3	0.03922
1	107638682	rs4604720	0.1404	0.06979	0.03935	NTNG1	114	1	0	3	0.03935
3	1202622	rs1846463	0.03957	0.06089	0.04241	CNTN6	862	0	1	2	0.03957
10	52580586	rs9633538	0.1483	0.07351	0.03971	PRKG1	954	0	1	2	0.03971
6	31742172	rs805257	0.1037	0.0479	0.04	CSNK2B	116	1	0	3	0.04
10	17319523	rs3249	0.2264	0.04003	0.06736	VIM	37	1	1	1	0.04003
10	131302649	rs12266634	0.05219	0.05364	0.0401	MGMT	78	1	0	3	0.0401
6	144779363	rs4896716	0.04039	0.1423	0.1187	UTRN	99	1	0	3	0.04039
3	2575804	rs2046037	0.0405	0.04917	0.06104	CNTN4	645	0	1	2	0.0405
8	42299873	rs10958713	0.04069	0.04922	0.07415	IKBKB	65	1	1	1	0.04069
5	146275164	rs12659576	0.08885	0.04081	0.04108	PPP2R2B	151	1	0	3	0.04081
6	144841763	rs9321976	0.2104	0.04093	0.08176	UTRN	99	1	0	3	0.04093
2	45869355	rs7558342	0.04115	0.05456	0.0951	PRKCE	35	1	1	1	0.04115
10	52888932	rs10508940	0.1086	0.04118	0.06593	PRKG1	954	0	1	2	0.04118
5	108544843	rs6889791	0.09525	0.08867	0.04131	FER	30	1	1	1	0.04131
1	206335398	rs2498019	0.04182	0.1869	0.1771	PLXNA2	115	1	1	1	0.04182
5	139356264	rs6872908	0.1258	0.04195	0.07443	NRG2	56	1	1	1	0.04195
1	201390460	rs4423076	0.08075	0.06841	0.04196	ADORA1	337	0	1	2	0.04196
3	2447785	rs2134358	0.06871	0.04199	0.07016	CNTN4	645	0	1	2	0.04199
10	53544163	rs10762567	0.06491	0.04214	0.04352	PRKG1	954	0	1	2	0.04214
2	45899087	rs7596891	0.04289	0.07818	0.07539	PRKCE	35	1	1	1	0.04289
5	145958274	rs11744339	0.04292	0.04949	0.04329	PPP2R2B	151	1	0	3	0.04292
1	107625118	rs3125668	0.1703	0.06283	0.04307	NTNG1	114	1	0	3	0.04307
3	2132357	rs2729007	0.09376	0.04328	0.06602	CNTN4	645	0	1	2	0.04328
2	28396438	rs1546029	0.0435	0.1671	0.1496	BRE	45	1	1	1	0.0435
10	131361095	rs6482744	0.1071	0.05624	0.04356	MGMT	78	1	0	3	0.04356
1	107722791	rs11590310	0.04377	0.07903	0.07887	NTNG1	114	1	0	3	0.04377
2	29377755	rs6742000	0.1358	0.05048	0.04385	ALK	49	1	1	1	0.04385
19	3743245	rs4807510	0.1841	0.04636	0.044	MATK	31	1	0	3	0.044
5	79130441	rs259103	0.1259	0.04414	0.1028	CMYA5	140	1	0	3	0.04414
9	17740886	rs3808681	0.08114	0.04455	0.04419	SH3GL2	538	0	1	2	0.04419
5	168461609	rs6883493	0.1179	0.0465	0.04448	SLIT3	1263	0	1	2	0.04448
3	1306135	rs3772313	0.1916	0.04475	0.06666	CNTN6	862	0	1	2	0.04475
9	134769351	rs12345576	0.06998	0.04476	0.04617	TSC1	24	1	1	1	0.04476
2	85478950	rs11687035	0.04484	0.08585	0.1042	CAPG	143	1	1	1	0.04484
5	108197887	rs11949314	0.04486	0.07006	0.06417	FER	30	1	1	1	0.04486
5	168129277	rs1368355	0.09304	0.0449	0.06516	SLIT3	1263	0	1	2	0.0449
2	100913091	rs732375	0.04529	0.097	0.04788	NPAS2	96	1	0	3	0.04529
10	53537213	rs11000798	0.07562	0.04534	0.07193	PRKG1	954	0	1	2	0.04534
10	53052122	rs6480375	0.04536	0.1519	0.1782	PRKG1	954	0	1	2	0.04536
2	100932666	rs3820787	0.1868	0.04543	0.05785	NPAS2	96	1	0	3	0.04543
10	53491244	rs4411238	0.04985	0.0572	0.04566	PRKG1	954	0	1	2	0.04566
3	2921688	rs1566365	0.05358	0.04569	0.05128	CNTN4	645	0	1	2	0.04569
5	88146965	rs244760	0.1746	0.06028	0.04573	MEF2C	642	0	1	2	0.04573
9	17603834	rs3808756	0.04627	0.1005	0.09096	SH3GL2	538	0	1	2	0.04627
2	31476308	rs206860	0.05845	0.0642	0.04636	XDH	89	1	0	3	0.04636
10	25271177	rs3748223	0.09955	0.05189	0.04636	PRTFDC1	141	1	0	3	0.04636
10	131375296	rs12219606	0.2643	0.05896	0.04637	MGMT	78	1	0	3	0.04637
19	7224492	rs12979424	0.1201	0.0505	0.04652	INSR	109	1	1	1	0.04652
10	33521484	rs2243920	0.06507	0.04657	0.07296	NRP1	291	0	1	2	0.04657
1	108008632	rs12563464	0.04674	0.2498	0.3246	VAV3	98	1	0	3	0.04674
3	1294496	rs7646412	0.04703	0.09035	0.1333	CNTN6	862	0	1	2	0.04703
3	354848	rs17029710	0.04748	0.1611	0.2029	CHL1	379	0	1	2	0.04748
2	100872855	rs6740935	0.04753	0.4234	0.2727	NPAS2	96	1	0	3	0.04753
3	3016674	rs163558	0.2257	0.05856	0.04769	CNTN4	645	0	1	2	0.04769
9	17615568	rs7045693	0.1199	0.0592	0.04769	SH3GL2	538	0	1	2	0.04769
5	115864771	rs17139946	0.1214	0.06339	0.04793	SEMA6A	503	0	1	2	0.04793
10	52569271	rs10822288	0.05212	0.04912	0.04796	PRKG1	954	0	1	2	0.04796
10	53644711	rs11001215	0.07047	0.04803	0.05854	PRKG1	954	0	1	2	0.04803
5	146117376	rs17458178	0.04812	0.1251	0.0955	PPP2R2B	151	1	0	3	0.04812
6	7984443	rs2743999	0.3817	0.06961	0.04872	MUTED	11	1	0	3	0.04872
5	88159306	rs770525	0.04874	0.1733	0.1276	MEF2C	642	0	1	2	0.04874
3	384221	rs12637802	0.04927	0.2168	0.2909	CHL1	379	0	1	2	0.04927
2	25466318	rs7558082	0.04946	0.06892	0.0785	DTNB	12	1	1	1	0.04946
9	135619220	rs2797826	0.04971	0.1403	0.09585	VAV2	132	1	1	1	0.04971
5	88187873	rs700585	0.1447	0.08462	0.04976	MEF2C	642	0	1	2	0.04976
15	56125943	rs4238328	0.07744	0.05	0.05336	ALDH1A2	894	0	1	2	0.05
10	131365835	rs7095819	0.3988	0.08356	0.05015	MGMT	78	1	0	3	0.05015
2	85475828	rs11690650	0.05022	0.2938	0.3269	CAPG	143	1	1	1	0.05022
10	52914917	rs1326250	0.05057	0.2955	0.3594	PRKG1	954	0	1	2	0.05057
10	52740562	rs3862580	0.09812	0.05365	0.05076	PRKG1	954	0	1	2	0.05076
2	85623486	rs2043675	0.05081	0.2237	0.1819	MAT2A	119	1	0	3	0.05081
8	30689369	rs2978662	0.0511	0.05765	0.1023	GSR	64	1	0	3	0.0511
5	78733220	rs2404149	0.12	0.05145	0.05651	HOMER1	32	1	1	1	0.05145
3	2920753	rs9815595	0.05978	0.05154	0.05763	CNTN4	645	0	1	2	0.05154
5	168464066	rs295994	0.2354	0.05187	0.05591	SLIT3	1263	0	1	2	0.05187
8	38412620	rs2411256	0.1601	0.05188	0.05837	FGFR1	298	0	1	2	0.05188
6	3031919	rs9392453	0.07991	0.052	0.0632	RIPK1	15	1	0	3	0.052
3	1416376	rs9875177	0.1039	0.05744	0.052	CNTN6	862	0	1	2	0.052
2	100950018	rs7340468	0.05211	0.1202	0.1354	NPAS2	96	1	0	3	0.05211
10	53330842	rs1937662	0.0522	0.07415	0.07501	PRKG1	954	0	1	2	0.0522
10	13184287	rs478911	0.1866	0.05224	0.07742	OPTN	55	1	1	1	0.05224
3	1225310	rs10510165	0.2812	0.06143	0.05301	CNTN6	862	0	1	2	0.05301
3	1417482	rs9880762	0.05649	0.05302	0.09979	CNTN6	862	0	1	2	0.05302
8	73811601	rs2243607	0.1149	0.05309	0.09427	KCNB2	59	1	0	3	0.05309
9	17617231	rs1004021	0.1897	0.08015	0.05329	SH3GL2	538	0	1	2	0.05329
10	131388923	rs11016881	0.05331	0.1592	0.1326	MGMT	78	1	0	3	0.05331
2	29404345	rs11674474	0.2063	0.06123	0.05337	ALK	49	1	1	1	0.05337
6	144659860	rs1322447	0.06034	0.05355	0.05423	UTRN	99	1	0	3	0.05355
5	88156944	rs304153	0.05372	0.08744	0.05987	MEF2C	642	0	1	2	0.05372
10	33509711	rs2474732	0.1179	0.05373	0.07722	NRP1	291	0	1	2	0.05373
19	561729	rs4398207	0.05376	0.1393	0.08124	HCN2	44	1	1	1	0.05376
10	33613636	rs2804470	0.07889	0.05381	0.07663	NRP1	291	0	1	2	0.05381
10	53353353	rs2879627	0.05442	0.05381	0.06545	PRKG1	954	0	1	2	0.05381
6	35729899	rs17614642	0.3063	0.05388	0.1122	FKBP5	85	1	1	1	0.05388
2	45953758	rs2122110	0.1432	0.05404	0.06755	PRKCE	35	1	1	1	0.05404
3	1200665	rs2872547	0.1312	0.05451	0.06227	CNTN6	862	0	1	2	0.05451
2	105750565	rs11687998	0.1902	0.05481	0.05459	NCK2	16	1	1	1	0.05459
3	2164890	rs17194133	0.1134	0.05475	0.06615	CNTN4	645	0	1	2	0.05475
9	123134411	rs7039494	0.0548	0.08903	0.1049	GSN	36	1	1	1	0.0548
10	53089759	rs12412862	0.08992	0.05489	0.06498	PRKG1	954	0	1	2	0.05489
3	2614779	rs2616593	0.1105	0.05493	0.09674	CNTN4	645	0	1	2	0.05493
5	146146131	rs161035	0.07701	0.1048	0.05509	PPP2R2B	151	1	0	3	0.05509
2	100875331	rs12712083	0.05558	0.6156	0.3392	NPAS2	96	1	0	3	0.05558
9	138521398	rs3829116	0.1486	0.08304	0.05595	NOTCH1	439	0	1	2	0.05595
8	57042912	rs2667985	0.3166	0.05596	0.06172	LYN	18	1	1	1	0.05596
2	46146949	rs13405039	0.05599	0.2907	0.2489	PRKCE	35	1	1	1	0.05599
8	32531846	rs2466103	0.05625	0.07928	0.06577	NRG1	468	0	1	2	0.05625
3	1296825	rs17037117	0.05638	0.1494	0.1667	CNTN6	862	0	1	2	0.05638
8	32139224	rs16878885	0.1787	0.06972	0.05662	NRG1	468	0	1	2	0.05662
7	50700636	rs4947418	0.1281	0.05739	0.06294	GRB10	29	1	0	3	0.05739
7	55153950	rs4947978	0.05756	0.1631	0.1826	EGFR	8	1	0	3	0.05756
5	78782455	rs13356332	0.119	0.06512	0.05782	HOMER1	32	1	1	1	0.05782
8	73823156	rs2249942	0.1397	0.06804	0.05786	KCNB2	59	1	0	3	0.05786
5	168523732	rs297818	0.08705	0.05803	0.08635	SLIT3	1263	0	1	2	0.05803
10	33585087	rs11593943	0.2951	0.1015	0.05806	NRP1	291	0	1	2	0.05806
5	151241902	rs1428159	0.1232	0.05812	0.06659	GLRA1	405	0	1	2	0.05812
6	144774254	rs9399476	0.1018	0.08372	0.05822	UTRN	99	1	0	3	0.05822
2	46227083	rs7578422	0.08097	0.05824	0.09503	PRKCE	35	1	1	1	0.05824
3	2121283	rs10470643	0.3018	0.05836	0.05844	CNTN4	645	0	1	2	0.05836
7	55163119	rs4947979	0.2654	0.05838	0.06592	EGFR	8	1	0	3	0.05838
3	2838963	rs11711089	0.102	0.08466	0.05857	CNTN4	645	0	1	2	0.05857
2	46030466	rs6751349	0.0586	0.07529	0.08723	PRKCE	35	1	1	1	0.0586
6	144842389	rs6908911	0.2069	0.0586	0.1132	UTRN	99	1	0	3	0.0586
3	1285411	rs9835344	0.05902	0.2432	0.3008	CNTN6	862	0	1	2	0.05902
8	73659329	rs1542711	0.2937	0.08285	0.05903	KCNB2	59	1	0	3	0.05903
9	135652459	rs10821525	0.07074	0.05914	0.1083	VAV2	132	1	1	1	0.05914
5	168238733	rs6897408	0.09262	0.05944	0.06493	SLIT3	1263	0	1	2	0.05944
10	53344187	rs2339891	0.06871	0.05995	0.07101	PRKG1	954	0	1	2	0.05995
10	52666220	rs1915673	0.06045	0.08345	0.07539	PRKG1	954	0	1	2	0.06045
2	45940760	rs4953277	0.06052	0.1166	0.1607	PRKCE	35	1	1	1	0.06052
10	53137985	rs10823447	0.06945	0.06063	0.08672	PRKG1	954	0	1	2	0.06063
10	53308634	rs10823793	0.2436	0.06132	0.06853	PRKG1	954	0	1	2	0.06132
19	7181438	rs10416429	0.06151	0.1256	0.1748	INSR	109	1	1	1	0.06151
19	3747849	rs2052059	0.06161	0.5012	0.4442	MATK	31	1	0	3	0.06161
9	135656304	rs2510262	0.1703	0.06166	0.08726	VAV2	132	1	1	1	0.06166
7	55212858	rs9642391	0.5842	0.06169	0.09221	EGFR	8	1	0	3	0.06169
5	168226470	rs17635676	0.1481	0.08497	0.06176	SLIT3	1263	0	1	2	0.06176
1	107622430	rs17018696	0.06206	0.08822	0.083	NTNG1	114	1	0	3	0.06206
2	29298962	rs3795850	0.06208	0.32	0.2711	ALK	49	1	1	1	0.06208
7	55182141	rs2270247	0.06222	0.3383	0.2529	EGFR	8	1	0	3	0.06222
2	45024019	rs2673270	0.2534	0.07204	0.06223	SIX3	604	0	1	2	0.06223
2	29277508	rs4666176	0.06227	0.2541	0.223	ALK	49	1	1	1	0.06227
10	53457155	rs12243919	0.2861	0.1179	0.06275	PRKG1	954	0	1	2	0.06275
6	144831715	rs6904280	0.08037	0.06287	0.1143	UTRN	99	1	0	3	0.06287
3	2744230	rs7638622	0.1492	0.06298	0.06826	CNTN4	645	0	1	2	0.06298
10	53138031	rs7089114	0.07236	0.06303	0.09158	PRKG1	954	0	1	2	0.06303
2	45869139	rs4074080	0.312	0.1156	0.06308	PRKCE	35	1	1	1	0.06308
3	1373990	rs269672	0.1453	0.09012	0.06363	CNTN6	862	0	1	2	0.06363
8	141739448	rs10088475	0.06395	0.06856	0.09822	PTK2	13	1	1	1	0.06395
3	2778270	rs6772481	0.2441	0.06395	0.1008	CNTN4	645	0	1	2	0.06395
8	57012654	rs2100245	0.194	0.07044	0.06408	LYN	18	1	1	1	0.06408
3	2297703	rs1562518	0.1113	0.06466	0.07652	CNTN4	645	0	1	2	0.06466
2	29377115	rs17783899	0.06468	0.1073	0.09682	ALK	49	1	1	1	0.06468
3	1289236	rs3772321	0.06491	0.2622	0.3714	CNTN6	862	0	1	2	0.06491
7	50640401	rs4947709	0.07064	0.07505	0.06494	GRB10	29	1	0	3	0.06494
6	152412883	rs3020368	0.1631	0.06923	0.06519	ESR1	10	1	1	1	0.06519
10	53462677	rs10762544	0.08974	0.06536	0.07868	PRKG1	954	0	1	2	0.06536
10	131403824	rs12763287	0.06596	0.07114	0.07523	MGMT	78	1	0	3	0.06596
5	146107634	rs7713438	0.1422	0.08168	0.06604	PPP2R2B	151	1	0	3	0.06604
2	45793411	rs13007813	0.06914	0.08209	0.06624	PRKCE	35	1	1	1	0.06624
2	100942631	rs882272	0.1009	0.07256	0.06656	NPAS2	96	1	0	3	0.06656
10	33544889	rs743168	0.1658	0.06662	0.09162	NRP1	291	0	1	2	0.06662
5	152939862	rs1552837	0.06687	0.09016	0.1247	GRIA1	101	1	0	3	0.06687
8	32316395	rs1386439	0.1347	0.09646	0.06698	NRG1	468	0	1	2	0.06698
2	36665068	rs11693359	0.06703	0.1822	0.232	FEZ2	285	0	1	2	0.06703
10	53562494	rs9971340	0.2625	0.08385	0.06726	PRKG1	954	0	1	2	0.06726
5	168124024	rs1030661	0.09916	0.06738	0.1161	SLIT3	1263	0	1	2	0.06738
2	29448561	rs10185422	0.3759	0.08168	0.06784	ALK	49	1	1	1	0.06784
8	120669575	rs4520196	0.06784	0.1195	0.1214	ENPP2	148	1	1	1	0.06784
3	1248621	rs749993	0.06792	0.09538	0.1284	CNTN6	862	0	1	2	0.06792
9	17748945	rs3824370	0.1029	0.06977	0.06797	SH3GL2	538	0	1	2	0.06797
5	168130883	rs868103	0.1672	0.07856	0.06797	SLIT3	1263	0	1	2	0.06797
9	135706220	rs1179486	0.12	0.06837	0.1125	VAV2	132	1	1	1	0.06837
10	53509576	rs1993857	0.08942	0.09966	0.06838	PRKG1	954	0	1	2	0.06838
9	115395236	rs4979261	0.3743	0.1335	0.06883	RGS3	106	1	1	1	0.06883
2	26936993	rs6756245	0.1782	0.06886	0.07813	DPYSL5	2357	0	1	2	0.06886
9	107375050	rs1018849	0.06942	0.0838	0.175	FCMD	627	0	1	2	0.06942
9	124009136	rs10818649	0.2084	0.09082	0.06953	LHX6	464	0	1	2	0.06953
3	2856575	rs6781149	0.1914	0.06979	0.09729	CNTN4	645	0	1	2	0.06979
5	168130379	rs1875976	0.1055	0.0701	0.08678	SLIT3	1263	0	1	2	0.0701
5	168267193	rs11134549	0.07013	0.08637	0.07871	SLIT3	1263	0	1	2	0.07013
2	45872585	rs12467341	0.07027	0.2362	0.2976	PRKCE	35	1	1	1	0.07027
1	107672805	rs7531522	0.07042	0.1801	0.1405	NTNG1	114	1	0	3	0.07042
5	168575355	rs1421772	0.317	0.07057	0.07149	SLIT3	1263	0	1	2	0.07057
3	2256628	rs1153520	0.1564	0.07077	0.137	CNTN4	645	0	1	2	0.07077
5	168481733	rs1963410	0.07088	0.255	0.1888	SLIT3	1263	0	1	2	0.07088
3	260569	rs459980	0.08581	0.08119	0.07088	CHL1	379	0	1	2	0.07088
19	2200477	rs10407022	0.0711	0.1004	0.09854	AMH	70	1	1	1	0.0711
3	1288419	rs3772325	0.07113	0.1406	0.1323	CNTN6	862	0	1	2	0.07113
3	2300103	rs11923606	0.1887	0.07136	0.1317	CNTN4	645	0	1	2	0.07136
10	33646312	rs11009338	0.07925	0.09815	0.07146	NRP1	291	0	1	2	0.07146
6	7522259	rs2064217	0.1817	0.0984	0.07148	DSP	54	1	1	1	0.07148
9	17689981	rs717372	0.0772	0.07163	0.08517	SH3GL2	538	0	1	2	0.07163
10	33533389	rs2269105	0.1428	0.0729	0.1038	NRP1	291	0	1	2	0.0729
19	7205707	rs10417205	0.07347	0.4697	0.5495	INSR	109	1	1	1	0.07347
6	145134623	rs9403603	0.1938	0.1254	0.07353	UTRN	99	1	0	3	0.07353
3	1268647	rs3772337	0.1842	0.07375	0.08895	CNTN6	862	0	1	2	0.07375
5	168120249	rs11742226	0.1478	0.07414	0.09867	SLIT3	1263	0	1	2	0.07414
9	107389052	rs1858744	0.07443	0.0774	0.1649	FCMD	627	0	1	2	0.07443
8	30673548	rs8190996	0.07469	0.3425	0.2901	GSR	64	1	0	3	0.07469
10	131394485	rs11016884	0.3738	0.1559	0.07487	MGMT	78	1	0	3	0.07487
8	56992814	rs10095917	0.2634	0.08397	0.07488	LYN	18	1	1	1	0.07488
5	139370651	rs265158	0.2519	0.07861	0.07525	NRG2	56	1	1	1	0.07525
7	55159750	rs13244925	0.07531	0.1649	0.1837	EGFR	8	1	0	3	0.07531
3	385548	rs2196038	0.1728	0.07537	0.08477	CHL1	379	0	1	2	0.07537
10	33581712	rs10763919	0.0756	0.5316	0.5982	NRP1	291	0	1	2	0.0756
10	33578627	rs11009323	0.0756	0.5316	0.5982	NRP1	291	0	1	2	0.0756
5	139329099	rs197197	0.07571	0.1751	0.2115	NRG2	56	1	1	1	0.07571
2	65081740	rs3732062	0.09069	0.07587	0.1574	SLC1A4	34	1	1	1	0.07587
8	143556168	rs10481393	0.07643	0.2823	0.2903	BAI1	146	1	0	3	0.07643
5	168130404	rs2082400	0.09934	0.07664	0.1148	SLIT3	1263	0	1	2	0.07664
1	205078108	rs2243174	0.2603	0.0865	0.07704	IL19	149	1	0	3	0.07704
3	1264704	rs9883961	0.138	0.07718	0.07744	CNTN6	862	0	1	2	0.07718
3	2455438	rs2653492	0.31	0.1044	0.07804	CNTN4	645	0	1	2	0.07804
5	88055503	rs254780	0.07844	0.3352	0.2713	MEF2C	642	0	1	2	0.07844
2	46238843	rs10205024	0.185	0.07878	0.1219	PRKCE	35	1	1	1	0.07878
9	115305404	rs17186238	0.3569	0.07898	0.08899	RGS3	106	1	1	1	0.07898
8	48966228	rs10109984	0.158	0.1162	0.07923	PRKDC	6	1	1	1	0.07923
2	31490419	rs206811	0.0997	0.07938	0.1099	XDH	89	1	0	3	0.07938
6	32517686	rs17496549	0.07951	0.1329	0.1519	HLA-DRA	144	1	0	3	0.07951
8	48904123	rs4521758	0.08705	0.09461	0.08009	PRKDC	6	1	1	1	0.08009
8	31063745	rs11574238	0.2297	0.08016	0.1321	WRN	92	1	0	3	0.08016
8	42248662	rs3747811	0.1062	0.08025	0.1515	IKBKB	65	1	1	1	0.08025
9	17595240	rs1548263	0.08062	0.2049	0.1402	SH3GL2	538	0	1	2	0.08062
19	3005089	rs2302301	0.1445	0.08074	0.0883	AES	135	1	1	1	0.08074
9	135780103	rs2265520	0.08089	0.1182	0.1286	VAV2	132	1	1	1	0.08089
19	4065310	rs350895	0.1055	0.1789	0.08089	MAP2K2	124	1	1	1	0.08089
9	135633815	rs602990	0.08111	0.1923	0.2574	VAV2	132	1	1	1	0.08111
2	29683264	rs7594717	0.08134	0.2925	0.2833	ALK	49	1	1	1	0.08134
2	70550461	rs17005644	0.08154	0.1106	0.111	TGFA	41	1	1	1	0.08154
2	29641041	rs12988840	0.4773	0.1061	0.08155	ALK	49	1	1	1	0.08155
10	53167428	rs10762344	0.09782	0.08201	0.1295	PRKG1	954	0	1	2	0.08201
8	73771914	rs2256012	0.5203	0.1212	0.08261	KCNB2	59	1	0	3	0.08261
2	29513358	rs4128317	0.08298	0.1115	0.158	ALK	49	1	1	1	0.08298
1	108227165	rs6583054	0.08334	0.2157	0.216	VAV3	98	1	0	3	0.08334
2	28296554	rs7349418	0.1364	0.08403	0.1323	BRE	45	1	1	1	0.08403
5	153162526	rs13186102	0.1053	0.08427	0.09592	GRIA1	101	1	0	3	0.08427
10	131361712	rs10764896	0.09081	0.08452	0.08916	MGMT	78	1	0	3	0.08452
3	1197180	rs6806307	0.1479	0.08459	0.0873	CNTN6	862	0	1	2	0.08459
8	19856247	rs256	0.08494	0.1561	0.1225	LPL	72	1	1	1	0.08494
7	55131231	rs3823585	0.5544	0.08574	0.1243	EGFR	8	1	0	3	0.08574
5	142653590	rs17209258	0.2393	0.1676	0.08601	NR3C1	38	1	0	3	0.08601
2	29611970	rs6745718	0.08671	0.09209	0.08886	ALK	49	1	1	1	0.08671
3	2735139	rs9310831	0.1652	0.08689	0.09433	CNTN4	645	0	1	2	0.08689
9	17600211	rs1885166	0.08692	0.1174	0.09366	SH3GL2	538	0	1	2	0.08692
5	168215391	rs2974424	0.1261	0.1183	0.08716	SLIT3	1263	0	1	2	0.08716
3	3022566	rs163554	0.1547	0.09618	0.08729	CNTN4	645	0	1	2	0.08729
10	53310422	rs10823798	0.3463	0.1471	0.08732	PRKG1	954	0	1	2	0.08732
1	108098031	rs4531312	0.08806	0.0973	0.1328	VAV3	98	1	0	3	0.08806
2	29894569	rs12997218	0.08813	0.1313	0.1306	ALK	49	1	1	1	0.08813
9	115372063	rs4979254	0.2569	0.131	0.08843	RGS3	106	1	1	1	0.08843
5	79127524	rs259099	0.1013	0.08844	0.1187	CMYA5	140	1	0	3	0.08844
5	79128126	rs259102	0.1013	0.08844	0.1187	CMYA5	140	1	0	3	0.08844
8	57016726	rs16922459	0.3018	0.08859	0.1231	LYN	18	1	1	1	0.08859
3	1292727	rs4286413	0.08893	0.3186	0.4134	CNTN6	862	0	1	2	0.08893
9	116836807	rs16932078	0.1049	0.1176	0.08911	TNC	134	1	1	1	0.08911
3	2909349	rs9840440	0.1593	0.1072	0.08939	CNTN4	645	0	1	2	0.08939
2	46261844	rs2594491	0.0894	0.1661	0.1915	PRKCE	35	1	1	1	0.0894
3	1290199	rs10510169	0.0896	0.151	0.1535	CNTN6	862	0	1	2	0.0896
5	115909567	rs254224	0.08965	0.3803	0.3429	SEMA6A	503	0	1	2	0.08965
5	168177253	rs11951140	0.1979	0.1093	0.08971	SLIT3	1263	0	1	2	0.08971
5	168545413	rs297884	0.1193	0.08977	0.1082	SLIT3	1263	0	1	2	0.08977
15	94679353	rs2001191	0.09014	0.4267	0.6047	NR2F2	2533	0	1	2	0.09014
6	145214198	rs11546879	0.2699	0.1419	0.0902	UTRN	99	1	0	3	0.0902
6	145214836	rs9373431	0.2699	0.1419	0.0902	UTRN	99	1	0	3	0.0902
1	201400275	rs16851020	0.0904	0.1669	0.1159	ADORA1	337	0	1	2	0.0904
5	88117252	rs12521662	0.0905	0.1152	0.1007	MEF2C	642	0	1	2	0.0905
2	31460632	rs2236168	0.09057	0.2641	0.187	XDH	89	1	0	3	0.09057
5	168574382	rs4867758	0.4262	0.09127	0.09469	SLIT3	1263	0	1	2	0.09127
3	260580	rs3915678	0.1105	0.09133	0.09694	CHL1	379	0	1	2	0.09133
10	52908956	rs10823071	0.1319	0.2091	0.09145	PRKG1	954	0	1	2	0.09145
2	100931583	rs12712085	0.1061	0.09155	0.1024	NPAS2	96	1	0	3	0.09155
5	168073944	rs4615314	0.1068	0.09163	0.1534	SLIT3	1263	0	1	2	0.09163
2	28394639	rs13013747	0.09166	0.4189	0.5251	BRE	45	1	1	1	0.09166
7	50648750	rs2715129	0.1101	0.1136	0.0917	GRB10	29	1	0	3	0.0917
1	201386114	rs17511192	0.1336	0.1139	0.09176	ADORA1	337	0	1	2	0.09176
10	33543163	rs11009295	0.2757	0.09179	0.1146	NRP1	291	0	1	2	0.09179
2	29617964	rs13010035	0.1011	0.09633	0.09179	ALK	49	1	1	1	0.09179
5	152864291	rs17515709	0.1565	0.09181	0.09215	GRIA1	101	1	0	3	0.09181
19	7122629	rs8109559	0.09229	0.4797	0.4486	INSR	109	1	1	1	0.09229
6	7497019	rs2744365	0.09249	0.1066	0.1533	DSP	54	1	1	1	0.09249
5	152881588	rs17588123	0.1863	0.09879	0.09251	GRIA1	101	1	0	3	0.09251
5	168438391	rs1533149	0.3143	0.0927	0.1085	SLIT3	1263	0	1	2	0.0927
1	206314277	rs2498029	0.1237	0.09592	0.09275	PLXNA2	115	1	1	1	0.09275
10	53148719	rs4400745	0.09312	0.1209	0.1909	PRKG1	954	0	1	2	0.09312
3	2838279	rs6772294	0.09317	0.189	0.1884	CNTN4	645	0	1	2	0.09317
2	45755259	rs585156	0.1292	0.09397	0.1105	PRKCE	35	1	1	1	0.09397
5	168225317	rs2938769	0.09408	0.1887	0.1889	SLIT3	1263	0	1	2	0.09408
10	131343406	rs7916804	0.1017	0.111	0.09408	MGMT	78	1	0	3	0.09408
8	73949034	rs16938458	0.09476	0.2973	0.2564	KCNB2	59	1	0	3	0.09476
2	46202382	rs17737466	0.2314	0.1092	0.09497	PRKCE	35	1	1	1	0.09497
2	46263817	rs11693321	0.1245	0.1493	0.09505	PRKCE	35	1	1	1	0.09505
9	135745411	rs2519766	0.1325	0.1127	0.09511	VAV2	132	1	1	1	0.09511
5	168141458	rs1105638	0.09551	0.1546	0.1591	SLIT3	1263	0	1	2	0.09551
3	2322388	rs1666346	0.1275	0.09553	0.09832	CNTN4	645	0	1	2	0.09553
2	100827379	rs13012930	0.09573	0.3177	0.283	NPAS2	96	1	0	3	0.09573
6	7963387	rs2815168	0.5184	0.09872	0.09596	MUTED	11	1	0	3	0.09596
3	1182591	rs1391920	0.09603	0.1506	0.1084	CNTN6	862	0	1	2	0.09603
1	205069942	rs4845143	0.4525	0.1561	0.09632	IL19	149	1	0	3	0.09632
9	135631534	rs669443	0.09695	0.1179	0.2034	VAV2	132	1	1	1	0.09695
8	30695380	rs17557435	0.0972	0.1413	0.1248	GSR	64	1	0	3	0.0972
9	115306525	rs3761820	0.3113	0.1962	0.09757	RGS3	106	1	1	1	0.09757
4	176965570	rs1495716	0.09779	0.2241	0.2552	GPM6A	1174	0	1	2	0.09779
8	73984363	rs750574	0.1775	0.09812	0.1336	KCNB2	59	1	0	3	0.09812
5	115868177	rs154575	0.2086	0.1389	0.09881	SEMA6A	503	0	1	2	0.09881
15	73526877	rs4451914	0.09971	0.1421	0.1398	SIN3A	76	1	0	3	0.09971
2	29454124	rs10180703	0.4892	0.09985	0.1121	ALK	49	1	1	1	0.09985
10	53513888	rs1904023	0.1952	0.1002	0.1319	PRKG1	954	0	1	2	0.1002
3	2556603	rs9878895	0.14	0.1003	0.1403	CNTN4	645	0	1	2	0.1003
3	2551692	rs9857099	0.1938	0.1011	0.1288	CNTN4	645	0	1	2	0.1011
2	46174384	rs2345955	0.1012	0.2066	0.1587	PRKCE	35	1	1	1	0.1012
2	46193769	rs1375056	0.1013	0.4422	0.3828	PRKCE	35	1	1	1	0.1013
2	46205830	rs17799476	0.2554	0.1083	0.1014	PRKCE	35	1	1	1	0.1014
2	65074688	rs1541580	0.1017	0.1544	0.2085	SLC1A4	34	1	1	1	0.1017
9	135743067	rs2789853	0.3293	0.1424	0.1019	VAV2	132	1	1	1	0.1019
7	73155050	rs2855726	0.3131	0.119	0.102	LIMK1	4	1	0	3	0.102
10	131375195	rs12220782	0.3245	0.1023	0.1094	MGMT	78	1	0	3	0.1023
3	380814	rs3773386	0.1023	0.328	0.3855	CHL1	379	0	1	2	0.1023
3	2462786	rs2134356	0.1024	0.1784	0.3008	CNTN4	645	0	1	2	0.1024
1	107822697	rs655033	0.1104	0.1332	0.1025	NTNG1	114	1	0	3	0.1025
2	29302350	rs11683248	0.1027	0.1895	0.1994	ALK	49	1	1	1	0.1027
5	168514709	rs297824	0.1028	0.1192	0.1067	SLIT3	1263	0	1	2	0.1028
9	17674784	rs10756899	0.1586	0.103	0.1141	SH3GL2	538	0	1	2	0.103
5	168180553	rs11134534	0.1031	0.1439	0.1217	SLIT3	1263	0	1	2	0.1031
10	52980776	rs2339791	0.1447	0.1316	0.1034	PRKG1	954	0	1	2	0.1034
5	88062658	rs190438	0.1035	0.3086	0.2588	MEF2C	642	0	1	2	0.1035
1	206340737	rs2478819	0.1035	0.3714	0.2381	PLXNA2	115	1	1	1	0.1035
6	152458472	rs3020383	0.2467	0.1102	0.1038	ESR1	10	1	1	1	0.1038
3	2974717	rs9864546	0.2958	0.1039	0.1377	CNTN4	645	0	1	2	0.1039
3	2706638	rs1516388	0.1043	0.1796	0.1977	CNTN4	645	0	1	2	0.1043
3	2885122	rs7637662	0.1048	0.1964	0.1244	CNTN4	645	0	1	2	0.1048
6	144743809	rs9496948	0.1048	0.135	0.1421	UTRN	99	1	0	3	0.1048
2	29382548	rs11888500	0.1049	0.2107	0.1745	ALK	49	1	1	1	0.1049
3	2969491	rs344406	0.1692	0.1049	0.1417	CNTN4	645	0	1	2	0.1049
2	25523021	rs6721434	0.105	0.4705	0.5401	DTNB	12	1	1	1	0.105
8	27340609	rs3779635	0.1055	0.1076	0.1104	PTK2B	27	1	1	1	0.1055
9	17707690	rs6475168	0.3496	0.1056	0.1683	SH3GL2	538	0	1	2	0.1056
9	134765024	rs2250057	0.1058	0.3562	0.3183	TSC1	24	1	1	1	0.1058
10	131403141	rs7099068	0.1059	0.1731	0.1469	MGMT	78	1	0	3	0.1059
2	29618990	rs6547942	0.1732	0.1226	0.106	ALK	49	1	1	1	0.106
10	13200109	rs10752286	0.1067	0.1254	0.1759	OPTN	55	1	1	1	0.1067
6	144979626	rs12200263	0.38	0.1068	0.1456	UTRN	99	1	0	3	0.1068
1	108259149	rs11185218	0.1326	0.1073	0.1182	VAV3	98	1	0	3	0.1073
10	53604290	rs10824201	0.1075	0.2302	0.3062	PRKG1	954	0	1	2	0.1075
8	31983706	rs327341	0.1077	0.1201	0.1342	NRG1	468	0	1	2	0.1077
3	1162033	rs902120	0.1077	0.1257	0.1418	CNTN6	862	0	1	2	0.1077
2	46074392	rs2711302	0.3099	0.1078	0.1533	PRKCE	35	1	1	1	0.1078
3	2404767	rs1393484	0.1079	0.3489	0.2901	CNTN4	645	0	1	2	0.1079
5	146159224	rs161039	0.1079	0.1853	0.1951	PPP2R2B	151	1	0	3	0.1079
3	2842637	rs1400207	0.1083	0.1111	0.2047	CNTN4	645	0	1	2	0.1083
5	156401232	rs7715467	0.1085	0.1951	0.1989	HAVCR1	112	1	0	3	0.1085
12	119168046	rs12164847	0.5562	0.1086	0.1211	PXN	74	1	0	3	0.1086
5	168237739	rs13183458	0.1093	0.2531	0.235	SLIT3	1263	0	1	2	0.1093
2	46267950	rs14138	0.1093	0.1273	0.1282	PRKCE	35	1	1	1	0.1093
1	204952202	rs12127517	0.1564	0.1154	0.1094	MAPKAPK2	20	1	1	1	0.1094
5	168609918	rs4867775	0.3709	0.1098	0.1527	SLIT3	1263	0	1	2	0.1098
3	334574	rs4685579	0.1615	0.1099	0.2091	CHL1	379	0	1	2	0.1099
9	17698814	rs10491539	0.3356	0.1106	0.1438	SH3GL2	538	0	1	2	0.1106
9	123133761	rs446038	0.1211	0.1106	0.2443	GSN	36	1	1	1	0.1106
6	24613009	rs2744583	0.111	0.1109	0.1967	ALDH5A1	50	1	1	1	0.1109
8	51681799	rs11785733	0.2501	0.1111	0.1787	SNTG1	127	1	0	3	0.1111
3	2592954	rs2728056	0.1111	0.1195	0.1922	CNTN4	645	0	1	2	0.1111
5	146108535	rs4091215	0.297	0.1993	0.1111	PPP2R2B	151	1	0	3	0.1111
5	146102516	rs4705441	0.2895	0.1754	0.1112	PPP2R2B	151	1	0	3	0.1112
5	176531108	rs10035180	0.1113	0.177	0.1424	NSD1	145	1	1	1	0.1113
5	176530300	rs9313749	0.1113	0.177	0.1424	NSD1	145	1	1	1	0.1113
8	22973638	rs10866819	0.5587	0.1327	0.1115	TNFRSF10B	105	1	1	1	0.1115
5	139364786	rs11167875	0.1116	0.1506	0.1953	NRG2	56	1	1	1	0.1116
19	2705978	rs7008	0.3024	0.131	0.1116	SGTA	95	1	0	3	0.1116
2	36673724	rs5003670	0.1117	0.2487	0.3099	FEZ2	285	0	1	2	0.1117
15	73523505	rs6495176	0.1122	0.1626	0.1437	SIN3A	76	1	0	3	0.1122
5	168131545	rs2053046	0.1691	0.1123	0.1329	SLIT3	1263	0	1	2	0.1123
1	202432177	rs3924587	0.1123	0.2871	0.6867	KISS1	57	1	0	3	0.1123
2	46210637	rs17737768	0.214	0.1379	0.1125	PRKCE	35	1	1	1	0.1125
2	29418782	rs4666205	0.3458	0.1924	0.1127	ALK	49	1	1	1	0.1127
2	29573322	rs10185035	0.13	0.1128	0.131	ALK	49	1	1	1	0.1128
9	116862935	rs7865462	0.3513	0.172	0.1129	TNC	134	1	1	1	0.1129
8	27322204	rs11782789	0.1404	0.1957	0.113	PTK2B	27	1	1	1	0.113
8	30680429	rs3779647	0.113	0.4628	0.4859	GSR	64	1	0	3	0.113
2	46216181	rs10198247	0.199	0.1146	0.1131	PRKCE	35	1	1	1	0.1131
10	53125809	rs16921604	0.2207	0.1135	0.1613	PRKG1	954	0	1	2	0.1135
7	55204777	rs845551	0.2623	0.1135	0.157	EGFR	8	1	0	3	0.1135
9	135753160	rs12379308	0.1136	0.2473	0.2994	VAV2	132	1	1	1	0.1136
3	2117536	rs9829996	0.1141	0.2756	0.2071	CNTN4	645	0	1	2	0.1141
3	374143	rs13071536	0.1513	0.1149	0.1384	CHL1	379	0	1	2	0.1149
5	139387228	rs4404729	0.1187	0.1436	0.1151	NRG2	56	1	1	1	0.1151
2	29334699	rs7588612	0.1153	0.1679	0.2167	ALK	49	1	1	1	0.1153
3	267992	rs162738	0.1417	0.1156	0.1826	CHL1	379	0	1	2	0.1156
2	105859623	rs3754801	0.1157	0.2555	0.2394	NCK2	16	1	1	1	0.1157
2	28150134	rs4665402	0.3465	0.2035	0.1157	BRE	45	1	1	1	0.1157
2	29611653	rs12105492	0.1159	0.1293	0.1265	ALK	49	1	1	1	0.1159
6	24621615	rs1569579	0.116	0.1862	0.2025	ALDH5A1	50	1	1	1	0.116
3	2622812	rs2619558	0.1955	0.116	0.1714	CNTN4	645	0	1	2	0.116
8	32444410	rs10954849	0.1161	0.182	0.192	NRG1	468	0	1	2	0.1161
5	168130237	rs2337556	0.1162	0.1612	0.1789	SLIT3	1263	0	1	2	0.1162
3	2980685	rs7626135	0.1163	0.209	0.2029	CNTN4	645	0	1	2	0.1163
9	135638386	rs680458	0.2713	0.1178	0.1165	VAV2	132	1	1	1	0.1165
2	46081429	rs2345631	0.3877	0.1166	0.1309	PRKCE	35	1	1	1	0.1166
1	108177825	rs7537000	0.1166	0.131	0.1959	VAV3	98	1	0	3	0.1166
2	29339582	rs6731230	0.1168	0.239	0.3285	ALK	49	1	1	1	0.1168
2	29446364	rs17007980	0.3696	0.1277	0.1173	ALK	49	1	1	1	0.1173
10	53213416	rs1937661	0.2674	0.1173	0.1266	PRKG1	954	0	1	2	0.1173
2	29375772	rs12479313	0.2609	0.1976	0.1176	ALK	49	1	1	1	0.1176
3	252219	rs17264828	0.1526	0.1176	0.2071	CHL1	379	0	1	2	0.1176
8	57084226	rs7824121	0.6335	0.1179	0.1301	LYN	18	1	1	1	0.1179
5	146267038	rs580633	0.1932	0.1529	0.1186	PPP2R2B	151	1	0	3	0.1186
19	7191481	rs10424224	0.1187	0.3904	0.6077	INSR	109	1	1	1	0.1187
19	7157073	rs12459488	0.1187	0.2342	0.2455	INSR	109	1	1	1	0.1187
8	73962557	rs17189963	0.1187	0.1421	0.1614	KCNB2	59	1	0	3	0.1187
3	1299048	rs6786142	0.2196	0.1188	0.1718	CNTN6	862	0	1	2	0.1188
2	28301786	rs7576048	0.1188	0.3786	0.3986	BRE	45	1	1	1	0.1188
10	53462300	rs10823981	0.3127	0.1374	0.1195	PRKG1	954	0	1	2	0.1195
8	38418576	rs6983315	0.1506	0.1205	0.1706	FGFR1	298	0	1	2	0.1205
2	45908612	rs2345181	0.2957	0.1208	0.1279	PRKCE	35	1	1	1	0.1208
10	53285006	rs1937710	0.121	0.151	0.1737	PRKG1	954	0	1	2	0.121
3	1303461	rs4065395	0.1214	0.1808	0.2491	CNTN6	862	0	1	2	0.1214
3	2189989	rs13095138	0.3192	0.1469	0.1216	CNTN4	645	0	1	2	0.1216
8	38436555	rs7012413	0.3385	0.1216	0.125	FGFR1	298	0	1	2	0.1216
1	108131808	rs12116592	0.1218	0.1389	0.1863	VAV3	98	1	0	3	0.1218
9	134802822	rs7874234	0.2581	0.1223	0.1267	TSC1	24	1	1	1	0.1223
2	28357445	rs12468596	0.1224	0.233	0.2463	BRE	45	1	1	1	0.1224
10	53035169	rs7078670	0.1227	0.1504	0.184	PRKG1	954	0	1	2	0.1227
6	144885551	rs3811099	0.1234	0.4291	0.2398	UTRN	99	1	0	3	0.1234
5	153052392	rs13359392	0.1236	0.2928	0.2612	GRIA1	101	1	0	3	0.1236
3	2538341	rs1842220	0.1238	0.1493	0.2007	CNTN4	645	0	1	2	0.1238
1	108088155	rs11185172	0.1665	0.1252	0.124	VAV3	98	1	0	3	0.124
19	7169382	rs4804404	0.1242	0.4334	0.4805	INSR	109	1	1	1	0.1242
8	27229970	rs6981016	0.195	0.1243	0.1752	PTK2B	27	1	1	1	0.1243
2	105866712	rs13426321	0.3609	0.142	0.1244	NCK2	16	1	1	1	0.1244
1	206457092	rs3748735	0.2333	0.1246	0.2474	PLXNA2	115	1	1	1	0.1246
9	124006270	rs3793617	0.4089	0.1248	0.1359	LHX6	464	0	1	2	0.1248
1	108115186	rs6673497	0.2709	0.1248	0.2945	VAV3	98	1	0	3	0.1248
8	31096202	rs11574311	0.1252	0.1843	0.15	WRN	92	1	0	3	0.1252
2	45905033	rs12328510	0.1252	0.1284	0.1847	PRKCE	35	1	1	1	0.1252
5	115915008	rs254232	0.1254	0.4524	0.3722	SEMA6A	503	0	1	2	0.1254
5	168112127	rs11746188	0.2221	0.1255	0.1691	SLIT3	1263	0	1	2	0.1255
3	2746752	rs12494696	0.1256	0.3741	0.2485	CNTN4	645	0	1	2	0.1256
10	52773114	rs211085	0.1257	0.1517	0.1977	PRKG1	954	0	1	2	0.1257
3	2778304	rs1400202	0.3791	0.154	0.1262	CNTN4	645	0	1	2	0.1262
3	2680062	rs4234549	0.138	0.1537	0.1262	CNTN4	645	0	1	2	0.1262
1	108226578	rs345292	0.1264	0.3608	0.3964	VAV3	98	1	0	3	0.1264
5	168475823	rs6863538	0.4245	0.1265	0.163	SLIT3	1263	0	1	2	0.1265
3	2763052	rs9849609	0.2618	0.3046	0.1267	CNTN4	645	0	1	2	0.1267
10	42940557	rs2742236	0.127	0.2113	0.2327	RET	25	1	1	1	0.127
9	138555218	rs3013304	0.1271	0.4172	0.4856	NOTCH1	439	0	1	2	0.1271
9	132594866	rs7041983	0.1271	0.1861	0.2175	ABL1	131	1	0	3	0.1271
1	206305217	rs2498034	0.1273	0.2369	0.2227	PLXNA2	115	1	1	1	0.1273
3	2190216	rs10510229	0.8019	0.1644	0.128	CNTN4	645	0	1	2	0.128
2	29469517	rs13404353	0.3652	0.1349	0.1281	ALK	49	1	1	1	0.1281
2	29460604	rs7425996	0.4161	0.1288	0.1676	ALK	49	1	1	1	0.1288
2	21098872	rs3791981	0.1289	0.3253	0.4646	APOB	47	1	1	1	0.1289
5	146168608	rs11748210	0.1734	0.1746	0.1291	PPP2R2B	151	1	0	3	0.1291
2	25477094	rs1369704	0.1291	0.3052	0.3381	DTNB	12	1	1	1	0.1291
8	32326562	rs1685107	0.1291	0.1349	0.1308	NRG1	468	0	1	2	0.1291
5	86692720	rs4421140	0.407	0.1291	0.1722	RASA1	14	1	1	1	0.1291
2	25479889	rs7586918	0.1291	0.3052	0.3381	DTNB	12	1	1	1	0.1291
1	204945745	rs4072677	0.2727	0.1647	0.1292	MAPKAPK2	20	1	1	1	0.1292
9	21978896	rs3731201	0.2616	0.1293	0.1568	CDKN2A	33	1	1	1	0.1293
3	1376122	rs155895	0.4079	0.1794	0.1294	CNTN6	862	0	1	2	0.1294
3	2932164	rs6779761	0.1295	0.1776	0.2213	CNTN4	645	0	1	2	0.1295
7	55169270	rs13247687	0.1298	0.4536	0.3756	EGFR	8	1	0	3	0.1298
1	107667501	rs7411507	0.13	0.1918	0.1707	NTNG1	114	1	0	3	0.13
5	79129375	rs185443	0.1687	0.1301	0.1935	CMYA5	140	1	0	3	0.1301
1	107500564	rs17505688	0.2739	0.1304	0.1882	NTNG1	114	1	0	3	0.1304
9	135671517	rs12337328	0.1458	0.1328	0.1306	VAV2	132	1	1	1	0.1306
3	1419243	rs13326014	0.1308	0.1559	0.2382	CNTN6	862	0	1	2	0.1308
3	2315743	rs1178487	0.1313	0.4471	0.5302	CNTN4	645	0	1	2	0.1313
1	206470634	rs11586367	0.2507	0.1315	0.2792	PLXNA2	115	1	1	1	0.1315
2	29842835	rs3845689	0.1317	0.1919	0.1813	ALK	49	1	1	1	0.1317
7	55220202	rs845561	0.1571	0.1409	0.1317	EGFR	8	1	0	3	0.1317
2	100878391	rs1369481	0.1318	0.3258	0.1951	NPAS2	96	1	0	3	0.1318
2	29479258	rs10188439	0.132	0.3989	0.4208	ALK	49	1	1	1	0.132
5	168156259	rs4867939	0.3173	0.1697	0.1323	SLIT3	1263	0	1	2	0.1323
5	78749621	rs9293780	0.3284	0.1323	0.1433	HOMER1	32	1	1	1	0.1323
5	86634564	rs1428438	0.3018	0.1325	0.1443	RASA1	14	1	1	1	0.1325
1	107720889	rs6662274	0.1331	0.3771	0.4694	NTNG1	114	1	0	3	0.1331
9	138538081	rs4489420	0.1334	0.2525	0.2776	NOTCH1	439	0	1	2	0.1334
2	26982033	rs509047	0.487	0.1605	0.1337	DPYSL5	2357	0	1	2	0.1337
2	29477697	rs6740703	0.6352	0.1565	0.134	ALK	49	1	1	1	0.134
2	45942951	rs3911797	0.328	0.1873	0.1342	PRKCE	35	1	1	1	0.1342
2	45936556	rs4953275	0.416	0.1647	0.1353	PRKCE	35	1	1	1	0.1353
2	95080371	rs3112983	0.2375	0.1512	0.1355	MAL	361	0	1	2	0.1355
1	107592155	rs12731259	0.2526	0.1783	0.1356	NTNG1	114	1	0	3	0.1356
6	24630773	rs11751325	0.143	0.1357	0.2774	ALDH5A1	50	1	1	1	0.1357
4	185793612	rs1405938	0.2718	0.1769	0.1357	CASP3	60	1	1	1	0.1357
5	168128068	rs11746483	0.2124	0.1359	0.1758	SLIT3	1263	0	1	2	0.1359
9	127568799	rs7040561	0.1359	0.4235	0.399	PBX3	2339	0	1	2	0.1359
6	144947760	rs12196553	0.1855	0.1709	0.136	UTRN	99	1	0	3	0.136
6	32519824	rs2239802	0.1715	0.1748	0.1361	HLA-DRA	144	1	0	3	0.1361
2	105828637	rs4851878	0.1361	0.3045	0.2836	NCK2	16	1	1	1	0.1361
5	108195923	rs4616948	0.1364	0.2615	0.2769	FER	30	1	1	1	0.1364
3	1294738	rs6442317	0.1365	0.178	0.2367	CNTN6	862	0	1	2	0.1365
6	137039312	rs4363056	0.1372	0.2754	0.2896	MAP3K5	97	1	0	3	0.1372
8	31923076	rs7002063	0.3459	0.1592	0.1372	NRG1	468	0	1	2	0.1372
9	124022321	rs1467737	0.2706	0.1763	0.1377	LHX6	464	0	1	2	0.1377
8	32607893	rs10103255	0.1378	0.2158	0.17	NRG1	468	0	1	2	0.1378
3	2439724	rs17194371	0.1791	0.1387	0.2211	CNTN4	645	0	1	2	0.1387
9	17756186	rs9406700	0.2859	0.2122	0.1388	SH3GL2	538	0	1	2	0.1388
2	29986808	rs13031061	0.3285	0.1564	0.1389	ALK	49	1	1	1	0.1389
9	123079965	rs7857673	0.139	0.2949	0.3109	GSN	36	1	1	1	0.139
2	46096478	rs3820733	0.339	0.1391	0.1927	PRKCE	35	1	1	1	0.1391
5	168397319	rs1059160	0.1392	0.1466	0.157	SLIT3	1263	0	1	2	0.1392
1	205061348	rs12145973	0.4055	0.1392	0.157	IL19	149	1	0	3	0.1392
10	33632412	rs2776932	0.2852	0.1392	0.2525	NRP1	291	0	1	2	0.1392
3	1189696	rs17034780	0.1398	0.2077	0.2174	CNTN6	862	0	1	2	0.1398
1	107996855	rs11185156	0.1399	0.2322	0.3294	VAV3	98	1	0	3	0.1399
8	38441503	rs6996321	0.4127	0.1401	0.1811	FGFR1	298	0	1	2	0.1401
3	2843988	rs925820	0.1401	0.1665	0.2221	CNTN4	645	0	1	2	0.1401
3	374171	rs13083718	0.1402	0.3493	0.3223	CHL1	379	0	1	2	0.1402
5	176592176	rs7724098	0.1402	0.2074	0.2765	NSD1	145	1	1	1	0.1402
8	120708751	rs6989212	0.6964	0.1404	0.1791	ENPP2	148	1	1	1	0.1404
2	70609844	rs390514	0.3439	0.1419	0.1405	TGFA	41	1	1	1	0.1405
3	1325458	rs11128627	0.3048	0.1505	0.1408	CNTN6	862	0	1	2	0.1408
2	29341248	rs17783362	0.1408	0.2976	0.278	ALK	49	1	1	1	0.1408
10	53629461	rs2174257	0.1651	0.1408	0.2383	PRKG1	954	0	1	2	0.1408
1	206347504	rs11118987	0.1415	0.2778	0.2538	PLXNA2	115	1	1	1	0.1415
10	53419962	rs7915024	0.6076	0.2186	0.1416	PRKG1	954	0	1	2	0.1416
8	27363921	rs4733065	0.1418	0.1568	0.2087	PTK2B	27	1	1	1	0.1418
2	46048626	rs11125044	0.5322	0.142	0.1841	PRKCE	35	1	1	1	0.142
10	52730082	rs10490970	0.1421	0.1791	0.2743	PRKG1	954	0	1	2	0.1421
5	168586080	rs17735629	0.2802	0.197	0.1422	SLIT3	1263	0	1	2	0.1422
9	17760090	rs4961593	0.1426	0.2636	0.2626	SH3GL2	538	0	1	2	0.1426
1	201369678	rs12138660	0.1427	0.8664	0.9173	ADORA1	337	0	1	2	0.1427
19	7162841	rs3745545	0.1427	0.5489	0.803	INSR	109	1	1	1	0.1427
19	7124992	rs10411667	0.1428	0.5537	0.5518	INSR	109	1	1	1	0.1428
8	73666297	rs349359	0.1429	0.226	0.2232	KCNB2	59	1	0	3	0.1429
8	42259706	rs5029748	0.1436	0.1617	0.1571	IKBKB	65	1	1	1	0.1436
10	52871610	rs293245	0.1438	0.2672	0.4489	PRKG1	954	0	1	2	0.1438
3	2921457	rs17022164	0.144	0.2192	0.2481	CNTN4	645	0	1	2	0.144
5	156399356	rs6889164	0.1442	0.1476	0.1736	HAVCR1	112	1	0	3	0.1442
8	56976863	rs1027990	0.4953	0.1823	0.1443	LYN	18	1	1	1	0.1443
10	53349346	rs10823897	0.2171	0.1447	0.2048	PRKG1	954	0	1	2	0.1447
2	100839866	rs7598826	0.2434	0.1448	0.1634	NPAS2	96	1	0	3	0.1448
19	7195233	rs1346490	0.1451	0.3402	0.3474	INSR	109	1	1	1	0.1451
3	2494703	rs17014863	0.1668	0.1451	0.2294	CNTN4	645	0	1	2	0.1451
8	32713793	rs2976532	0.2203	0.1451	0.1501	NRG1	468	0	1	2	0.1451
19	7085278	rs11669671	0.1453	0.1759	0.3089	INSR	109	1	1	1	0.1453
6	152458318	rs9341052	0.3262	0.1614	0.1454	ESR1	10	1	1	1	0.1454
6	152235689	rs1709183	0.2489	0.181	0.1455	ESR1	10	1	1	1	0.1455
1	206310483	rs10863692	0.1457	0.4057	0.3354	PLXNA2	115	1	1	1	0.1457
10	13361606	rs3802576	0.1807	0.1458	0.2133	PHYH	2107	0	1	2	0.1458
9	124017095	rs1004308	0.1786	0.2062	0.1461	LHX6	464	0	1	2	0.1461
4	26096007	rs7665027	0.4678	0.1462	0.1522	CCKAR	83	1	1	1	0.1462
5	168152680	rs7728604	0.2966	0.1722	0.1465	SLIT3	1263	0	1	2	0.1465
9	135831930	rs625958	0.1471	0.1721	0.2857	VAV2	132	1	1	1	0.1471
8	31118822	rs2725362	0.1472	0.1585	0.2769	WRN	92	1	0	3	0.1472
2	45805637	rs13033787	0.1714	0.1923	0.1476	PRKCE	35	1	1	1	0.1476
5	168616391	rs4868448	0.1727	0.1476	0.1527	SLIT3	1263	0	1	2	0.1476
2	29459093	rs4633880	0.618	0.162	0.1477	ALK	49	1	1	1	0.1477
2	100937167	rs10191450	0.2018	0.1481	0.1623	NPAS2	96	1	0	3	0.1481
10	53026958	rs1917841	0.1601	0.1813	0.1481	PRKG1	954	0	1	2	0.1481
6	16251876	rs2072783	0.1484	0.2001	0.2685	MYLIP	3259	0	1	2	0.1484
2	46176270	rs4953309	0.1486	0.3223	0.2566	PRKCE	35	1	1	1	0.1486
2	29387286	rs7599783	0.1766	0.1489	0.1773	ALK	49	1	1	1	0.1489
3	1355095	rs1353823	0.4565	0.1491	0.2137	CNTN6	862	0	1	2	0.1491
3	262419	rs455357	0.1707	0.1625	0.1495	CHL1	379	0	1	2	0.1495
10	25269089	rs11014312	0.5152	0.2682	0.1496	PRTFDC1	141	1	0	3	0.1496
2	29665933	rs4630725	0.1497	0.6753	0.7586	ALK	49	1	1	1	0.1497
9	21976847	rs3731211	0.1694	0.1498	0.1568	CDKN2A	33	1	1	1	0.1498
3	2950573	rs6442766	0.1498	0.3809	0.4303	CNTN4	645	0	1	2	0.1498
10	53458138	rs12763079	0.1809	0.16	0.15	PRKG1	954	0	1	2	0.15
10	33627887	rs2776930	0.1505	0.2277	0.175	NRP1	291	0	1	2	0.1505
10	53523622	rs1871082	0.2303	0.1722	0.1506	PRKG1	954	0	1	2	0.1506
3	1249753	rs13068987	0.378	0.1508	0.1588	CNTN6	862	0	1	2	0.1508
5	168242204	rs2938774	0.1511	0.3376	0.3386	SLIT3	1263	0	1	2	0.1511
6	31744010	rs3117578	0.3179	0.1819	0.1511	CSNK2B	116	1	0	3	0.1511
2	46071174	rs2595214	0.6235	0.1512	0.1605	PRKCE	35	1	1	1	0.1512
5	151218163	rs6879622	0.2143	0.1731	0.1513	GLRA1	405	0	1	2	0.1513
10	53417852	rs10740406	0.2149	0.202	0.1514	PRKG1	954	0	1	2	0.1514
1	107985370	rs17019580	0.3362	0.152	0.1967	VAV3	98	1	0	3	0.152
2	46254108	rs281476	0.3391	0.152	0.2332	PRKCE	35	1	1	1	0.152
2	29478620	rs4514836	0.88	0.1552	0.152	ALK	49	1	1	1	0.152
5	168576941	rs6867453	0.152	0.3461	0.4162	SLIT3	1263	0	1	2	0.152
2	46144958	rs12993843	0.1522	0.1734	0.2746	PRKCE	35	1	1	1	0.1522
1	107983470	rs6693140	0.1523	0.1974	0.288	VAV3	98	1	0	3	0.1523
6	24634222	rs807518	0.1523	0.5948	0.5826	ALDH5A1	50	1	1	1	0.1523
10	52763173	rs12251084	0.1527	0.2042	0.2446	PRKG1	954	0	1	2	0.1527
9	115378963	rs4327927	0.4176	0.1541	0.1527	RGS3	106	1	1	1	0.1527
3	2981133	rs12715156	0.1528	0.3233	0.317	CNTN4	645	0	1	2	0.1528
3	367578	rs3773395	0.1528	0.1636	0.1671	CHL1	379	0	1	2	0.1528
2	46671495	rs17767151	0.1532	0.2134	0.24	PIGF	48	1	1	1	0.1532
9	135670743	rs7033537	0.1706	0.1562	0.1537	VAV2	132	1	1	1	0.1537
9	135671928	rs7047927	0.1706	0.1562	0.1537	VAV2	132	1	1	1	0.1537
3	2781287	rs11718833	0.3577	0.1542	0.2121	CNTN4	645	0	1	2	0.1542
5	168183481	rs2974438	0.1547	0.2327	0.1572	SLIT3	1263	0	1	2	0.1547
5	115875945	rs6897947	0.1556	0.2732	0.1972	SEMA6A	503	0	1	2	0.1556
8	51537874	rs11785209	0.261	0.1557	0.18	SNTG1	127	1	0	3	0.1557
3	2730983	rs6442749	0.2597	0.2027	0.1558	CNTN4	645	0	1	2	0.1558
6	152326514	rs6557177	0.3713	0.1764	0.156	ESR1	10	1	1	1	0.156
2	29350210	rs7599255	0.1561	0.4384	0.4983	ALK	49	1	1	1	0.1561
6	32516820	rs3135393	0.3444	0.2347	0.1562	HLA-DRA	144	1	0	3	0.1562
5	79118103	rs9283795	0.1563	0.1675	0.2027	CMYA5	140	1	0	3	0.1563
6	145001102	rs11756963	0.3584	0.1565	0.2014	UTRN	99	1	0	3	0.1565
10	52910563	rs293305	0.1566	0.4326	0.424	PRKG1	954	0	1	2	0.1566
10	13182786	rs7072752	0.2961	0.1571	0.2478	OPTN	55	1	1	1	0.1571
5	146093685	rs959627	0.3022	0.2411	0.1571	PPP2R2B	151	1	0	3	0.1571
3	2692559	rs1914011	0.1575	0.3311	0.3433	CNTN4	645	0	1	2	0.1575
5	139390871	rs6580353	0.2322	0.1576	0.1706	NRG2	56	1	1	1	0.1576
8	73871857	rs4143635	0.6041	0.2084	0.1577	KCNB2	59	1	0	3	0.1577
5	146013601	rs403151	0.1776	0.1578	0.1634	PPP2R2B	151	1	0	3	0.1578
5	153037741	rs12189362	0.1579	0.3222	0.2736	GRIA1	101	1	0	3	0.1579
5	139256932	rs1422187	0.4035	0.2653	0.1579	NRG2	56	1	1	1	0.1579
6	144788935	rs7356801	0.1582	0.2455	0.2383	UTRN	99	1	0	3	0.1582
3	2995399	rs7619663	0.1582	0.2289	0.1833	CNTN4	645	0	1	2	0.1582
5	145987051	rs445122	0.1587	0.1816	0.1912	PPP2R2B	151	1	0	3	0.1587
2	29605135	rs7571895	0.1587	0.2838	0.2913	ALK	49	1	1	1	0.1587
5	115908696	rs439891	0.159	0.287	0.2451	SEMA6A	503	0	1	2	0.159
5	149475963	rs165979	0.1594	0.2462	0.3406	PDGFRB	2	1	1	1	0.1594
3	2313137	rs1685447	0.1664	0.1594	0.2182	CNTN4	645	0	1	2	0.1594
5	115920263	rs17140120	0.1595	0.4526	0.4594	SEMA6A	503	0	1	2	0.1595
10	33624137	rs6481844	0.4588	0.1596	0.2728	NRP1	291	0	1	2	0.1596
3	1311194	rs262804	0.16	0.2725	0.337	CNTN6	862	0	1	2	0.16
9	17590659	rs3808769	0.1603	0.394	0.2824	SH3GL2	538	0	1	2	0.1603
1	204943960	rs12060808	0.3606	0.2538	0.1605	MAPKAPK2	20	1	1	1	0.1605
2	28152771	rs6737313	0.1751	0.1609	0.2707	BRE	45	1	1	1	0.1609
3	2615674	rs2616590	0.3123	0.1612	0.2241	CNTN4	645	0	1	2	0.1612
2	45758697	rs513386	0.1616	0.1925	0.2185	PRKCE	35	1	1	1	0.1616
3	2614963	rs12496271	0.4477	0.1618	0.3035	CNTN4	645	0	1	2	0.1618
5	168543755	rs297880	0.3684	0.1619	0.2796	SLIT3	1263	0	1	2	0.1619
5	79117469	rs6453484	0.1621	0.2763	0.3123	CMYA5	140	1	0	3	0.1621
3	2874654	rs4234553	0.1622	0.2589	0.245	CNTN4	645	0	1	2	0.1622
10	52738610	rs12261736	0.1623	0.4215	0.5164	PRKG1	954	0	1	2	0.1623
2	29406216	rs6742761	0.1623	0.1981	0.2563	ALK	49	1	1	1	0.1623
5	168586619	rs17556758	0.1625	0.217	0.2191	SLIT3	1263	0	1	2	0.1625
3	2971893	rs344409	0.1625	0.1636	0.2206	CNTN4	645	0	1	2	0.1625
2	46143920	rs921183	0.1628	0.737	0.6993	PRKCE	35	1	1	1	0.1628
2	46225227	rs11690238	0.3295	0.2341	0.1635	PRKCE	35	1	1	1	0.1635
6	7999721	rs2743992	0.6241	0.1984	0.1639	MUTED	11	1	0	3	0.1639
5	168200965	rs2974433	0.1858	0.2342	0.1641	SLIT3	1263	0	1	2	0.1641
8	32708660	rs3757930	0.3614	0.2188	0.1643	NRG1	468	0	1	2	0.1643
9	17784376	rs3808664	0.5471	0.1644	0.1801	SH3GL2	538	0	1	2	0.1644
1	206335388	rs10863696	0.1647	0.4272	0.2331	PLXNA2	115	1	1	1	0.1647
3	297558	rs590464	0.1926	0.1647	0.2184	CHL1	379	0	1	2	0.1647
7	55140262	rs2110290	0.834	0.1694	0.1654	EGFR	8	1	0	3	0.1654
10	53580527	rs1910534	0.2917	0.1656	0.2036	PRKG1	954	0	1	2	0.1656
5	115858991	rs32972	0.3876	0.191	0.1659	SEMA6A	503	0	1	2	0.1659
5	78804754	rs6880986	0.2311	0.166	0.1993	HOMER1	32	1	1	1	0.166
19	7118715	rs1366235	0.1661	0.2716	0.302	INSR	109	1	1	1	0.1661
5	176538658	rs2431501	0.2579	0.1665	0.2007	NSD1	145	1	1	1	0.1665
1	107644231	rs11185082	0.5888	0.3061	0.1667	NTNG1	114	1	0	3	0.1667
5	139273350	rs4912936	0.167	0.212	0.2979	NRG2	56	1	1	1	0.167
3	3068366	rs6776572	0.6158	0.3034	0.1671	CNTN4	645	0	1	2	0.1671
1	108058306	rs6703788	0.1847	0.2071	0.1674	VAV3	98	1	0	3	0.1674
3	2474854	rs9873257	0.2373	0.1674	0.2322	CNTN4	645	0	1	2	0.1674
8	32670846	rs16879773	0.2626	0.1675	0.2474	NRG1	468	0	1	2	0.1675
1	205041402	rs12042283	0.1676	0.514	0.3839	IL19	149	1	0	3	0.1676
3	2754094	rs6790854	0.3436	0.168	0.18	CNTN4	645	0	1	2	0.168
1	107817815	rs3813218	0.1683	0.5621	0.5157	NTNG1	114	1	0	3	0.1683
9	17695252	rs2182088	0.4157	0.169	0.1801	SH3GL2	538	0	1	2	0.169
8	32352599	rs2347504	0.483	0.3182	0.1692	NRG1	468	0	1	2	0.1692
10	25222714	rs2148270	0.1693	0.22	0.3113	PRTFDC1	141	1	0	3	0.1693
2	29928741	rs4075919	0.1694	0.2496	0.2595	ALK	49	1	1	1	0.1694
5	79044743	rs1501913	0.1695	0.5114	0.367	CMYA5	140	1	0	3	0.1695
7	50631146	rs7802879	0.17	0.3483	0.4709	GRB10	29	1	0	3	0.17
6	137015009	rs9402838	0.17	0.2071	0.3444	MAP3K5	97	1	0	3	0.17
8	22973792	rs7843721	0.2415	0.1708	0.2517	TNFRSF10B	105	1	1	1	0.1708
8	141911124	rs13438888	0.2036	0.1709	0.2095	PTK2	13	1	1	1	0.1709
7	55170092	rs17172446	0.1709	0.3368	0.3347	EGFR	8	1	0	3	0.1709
2	45892651	rs7593800	0.1711	0.2714	0.283	PRKCE	35	1	1	1	0.1711
1	107549772	rs6675846	0.2564	0.1712	0.1712	NTNG1	114	1	0	3	0.1712
3	2557514	rs17563566	0.1714	0.1832	0.2262	CNTN4	645	0	1	2	0.1714
10	13371627	rs11258311	0.2346	0.1718	0.2184	PHYH	2107	0	1	2	0.1718
2	29299486	rs11689436	0.1722	0.311	0.2575	ALK	49	1	1	1	0.1722
2	36676740	rs3770785	0.1723	0.207	0.3072	FEZ2	285	0	1	2	0.1723
3	1304580	rs3872631	0.4949	0.1723	0.1755	CNTN6	862	0	1	2	0.1723
5	79085245	rs1643992	0.1725	0.3319	0.5346	CMYA5	140	1	0	3	0.1725
10	53284869	rs1937707	0.1726	0.2805	0.2709	PRKG1	954	0	1	2	0.1726
6	10511169	rs303050	0.3468	0.214	0.1728	TFAP2A	133	1	1	1	0.1728
1	202431526	rs12086978	0.1729	0.4801	0.8425	KISS1	57	1	0	3	0.1729
9	134789738	rs13295634	0.1729	0.3956	0.3487	TSC1	24	1	1	1	0.1729
1	108116660	rs4462178	0.2208	0.1732	0.2153	VAV3	98	1	0	3	0.1732
2	29667513	rs6709634	0.1736	0.5374	0.5996	ALK	49	1	1	1	0.1736
2	29300757	rs6723311	0.1737	0.3717	0.3379	ALK	49	1	1	1	0.1737
6	144657997	rs656471	0.1806	0.1738	0.2524	UTRN	99	1	0	3	0.1738
2	46697135	rs1531133	0.7016	0.1739	0.2063	PIGF	48	1	1	1	0.1739
10	13209380	rs825411	0.1739	0.3743	0.3742	OPTN	55	1	1	1	0.1739
5	153112499	rs11167640	0.1855	0.2107	0.1742	GRIA1	101	1	0	3	0.1742
3	314058	rs332481	0.3701	0.2042	0.1745	CHL1	379	0	1	2	0.1745
2	25696756	rs764956	0.1745	0.186	0.22	DTNB	12	1	1	1	0.1745
10	52893669	rs16918343	0.1748	0.4751	0.6272	PRKG1	954	0	1	2	0.1748
2	45748623	rs579007	0.1748	0.2343	0.2381	PRKCE	35	1	1	1	0.1748
2	45880921	rs12617104	0.1749	0.3304	0.5047	PRKCE	35	1	1	1	0.1749
10	30780385	rs303426	0.1749	0.773	0.8088	MAP3K8	9	1	0	3	0.1749
3	240031	rs11710848	0.2344	0.175	0.2942	CHL1	379	0	1	2	0.175
2	28395849	rs6547841	0.1753	0.3136	0.3985	BRE	45	1	1	1	0.1753
3	2564560	rs6774320	0.2263	0.1943	0.1753	CNTN4	645	0	1	2	0.1753
8	56968993	rs7005312	0.7774	0.2203	0.1759	LYN	18	1	1	1	0.1759
3	2494956	rs11129155	0.1761	0.1803	0.2755	CNTN4	645	0	1	2	0.1761
10	53304404	rs12780759	0.4566	0.1798	0.1761	PRKG1	954	0	1	2	0.1761
9	135825164	rs3780792	0.1761	0.3397	0.3596	VAV2	132	1	1	1	0.1761
3	2712307	rs1516386	0.1762	0.3325	0.3664	CNTN4	645	0	1	2	0.1762
9	135676210	rs3858103	0.2318	0.1832	0.1763	VAV2	132	1	1	1	0.1763
6	24631696	rs807516	0.1766	0.2179	0.3425	ALDH5A1	50	1	1	1	0.1766
2	29654954	rs6547955	0.4343	0.1768	0.206	ALK	49	1	1	1	0.1768
2	25466650	rs7577599	0.1769	0.3144	0.3651	DTNB	12	1	1	1	0.1769
9	135634900	rs540626	0.3004	0.177	0.2699	VAV2	132	1	1	1	0.177
5	146077447	rs17516662	0.3669	0.2923	0.1778	PPP2R2B	151	1	0	3	0.1778
3	3069216	rs149150	0.6009	0.279	0.1779	CNTN4	645	0	1	2	0.1779
8	80841420	rs960978	0.3648	0.1855	0.178	HEY1	651	0	1	2	0.178
3	2718000	rs2675301	0.1781	0.4342	0.4732	CNTN4	645	0	1	2	0.1781
5	139225270	rs1800954	0.2938	0.1785	0.2092	NRG2	56	1	1	1	0.1785
8	73904004	rs1899081	0.1785	0.542	0.4903	KCNB2	59	1	0	3	0.1785
8	32665458	rs6988339	0.1787	0.2555	0.304	NRG1	468	0	1	2	0.1787
10	13381191	rs12570229	0.1789	0.3904	0.4099	PHYH	2107	0	1	2	0.1789
2	45877420	rs12472172	0.1792	0.6882	0.7964	PRKCE	35	1	1	1	0.1792
9	123098868	rs4837833	0.1928	0.2472	0.1793	GSN	36	1	1	1	0.1793
19	4506310	rs10853973	0.4991	0.2055	0.1794	SEMA6B	460	0	1	2	0.1794
1	206319079	rs2274446	0.1795	0.5852	0.4874	PLXNA2	115	1	1	1	0.1795
5	139221724	rs7737580	0.2473	0.1795	0.2082	NRG2	56	1	1	1	0.1795
6	145201610	rs7754727	0.4545	0.1799	0.1869	UTRN	99	1	0	3	0.1799
15	73486576	rs8024276	0.1799	0.2316	0.2626	SIN3A	76	1	0	3	0.1799
2	29571351	rs10178407	0.1801	0.4442	0.3811	ALK	49	1	1	1	0.1801
10	33580454	rs11598565	0.46	0.1805	0.1801	NRP1	291	0	1	2	0.1801
6	7506660	rs2757632	0.1802	0.3135	0.4011	DSP	54	1	1	1	0.1802
10	52908709	rs7897505	0.1802	0.8417	0.8306	PRKG1	954	0	1	2	0.1802
2	29646491	rs4233744	0.5668	0.2299	0.1804	ALK	49	1	1	1	0.1804
9	135655129	rs7855899	0.1804	0.617	0.5973	VAV2	132	1	1	1	0.1804
2	29435937	rs4146673	0.3653	0.3247	0.1805	ALK	49	1	1	1	0.1805
5	152853173	rs524610	0.4897	0.1805	0.2133	GRIA1	101	1	0	3	0.1805
3	342757	rs162734	0.2823	0.1806	0.3113	CHL1	379	0	1	2	0.1806
2	46181464	rs12477409	0.1809	0.5796	0.4832	PRKCE	35	1	1	1	0.1809
19	545599	rs3852908	0.3574	0.2094	0.181	HCN2	44	1	1	1	0.181
10	53439520	rs10762521	0.4984	0.1811	0.2189	PRKG1	954	0	1	2	0.1811
9	135761140	rs10114577	0.2181	0.252	0.1813	VAV2	132	1	1	1	0.1813
5	168120626	rs7725649	0.1813	0.2334	0.2966	SLIT3	1263	0	1	2	0.1813
5	156402361	rs2270926	0.3734	0.2232	0.1814	HAVCR1	112	1	0	3	0.1814
2	29644126	rs6547948	0.6126	0.2534	0.1815	ALK	49	1	1	1	0.1815
10	52914096	rs10762176	0.1981	0.2083	0.1822	PRKG1	954	0	1	2	0.1822
2	31466285	rs13418515	0.1825	0.6147	0.579	XDH	89	1	0	3	0.1825
5	78820037	rs10942889	0.1988	0.1826	0.2273	HOMER1	32	1	1	1	0.1826
5	146143663	rs13181991	0.1826	0.3222	0.2548	PPP2R2B	151	1	0	3	0.1826
9	135648312	rs2239912	0.5026	0.1826	0.2817	VAV2	132	1	1	1	0.1826
8	51623993	rs996521	0.3025	0.1866	0.1826	SNTG1	127	1	0	3	0.1826
9	135683727	rs3893493	0.1827	0.2606	0.3784	VAV2	132	1	1	1	0.1827
2	46016704	rs6544863	0.8101	0.1827	0.2039	PRKCE	35	1	1	1	0.1827
3	2179274	rs17194154	0.2511	0.183	0.2626	CNTN4	645	0	1	2	0.183
9	132598122	rs2791726	0.1832	0.2038	0.1978	ABL1	131	1	0	3	0.1832
5	168116314	rs6862713	0.2919	0.1833	0.1842	SLIT3	1263	0	1	2	0.1833
3	1372069	rs1499215	0.3561	0.2145	0.1835	CNTN6	862	0	1	2	0.1835
8	73647779	rs349330	0.1836	0.5339	0.5286	KCNB2	59	1	0	3	0.1836
1	108105209	rs7417283	0.201	0.2235	0.1836	VAV3	98	1	0	3	0.1836
3	2872056	rs9867619	0.1837	0.3427	0.3299	CNTN4	645	0	1	2	0.1837
2	65098869	rs759458	0.2331	0.1904	0.1841	SLC1A4	34	1	1	1	0.1841
10	17314303	rs7914640	0.2406	0.1841	0.2442	VIM	37	1	1	1	0.1841
5	168423758	rs4868223	0.4242	0.1854	0.2163	SLIT3	1263	0	1	2	0.1854
9	132630598	rs2791743	0.1856	0.2577	0.2255	ABL1	131	1	0	3	0.1856
10	53460631	rs10740411	0.2338	0.1857	0.2625	PRKG1	954	0	1	2	0.1857
19	3748100	rs12104221	0.2067	0.1965	0.1857	MATK	31	1	0	3	0.1857
5	152871668	rs548916	0.2091	0.1857	0.1878	GRIA1	101	1	0	3	0.1857
8	73878671	rs16938393	0.335	0.1858	0.264	KCNB2	59	1	0	3	0.1858
1	108145420	rs4636492	0.264	0.1858	0.3442	VAV3	98	1	0	3	0.1858
2	29569668	rs11689118	0.186	0.2529	0.2302	ALK	49	1	1	1	0.186
2	31439153	rs7574920	0.1861	0.5385	0.4282	XDH	89	1	0	3	0.1861
3	1388758	rs155854	0.4953	0.2167	0.1862	CNTN6	862	0	1	2	0.1862
1	109570412	rs3120625	0.4452	0.2434	0.1862	SARS	43	1	1	1	0.1862
1	201398930	rs3766555	0.2144	0.2711	0.1863	ADORA1	337	0	1	2	0.1863
6	37250400	rs10507	0.1865	0.7517	0.7274	PIM1	51	1	0	3	0.1865
2	46672934	rs4953402	0.1865	0.3272	0.3368	PIGF	48	1	1	1	0.1865
1	108065734	rs12059570	0.4127	0.1867	0.306	VAV3	98	1	0	3	0.1867
3	2564322	rs6763008	0.2406	0.2069	0.1868	CNTN4	645	0	1	2	0.1868
3	3055200	rs7617493	0.5163	0.2617	0.1868	CNTN4	645	0	1	2	0.1868
1	107784515	rs11185115	0.1871	0.4674	0.4847	NTNG1	114	1	0	3	0.1871
5	88068857	rs16903320	0.2505	0.1871	0.2191	MEF2C	642	0	1	2	0.1871
1	107825112	rs4915045	0.1873	0.8308	0.709	NTNG1	114	1	0	3	0.1873
5	168421776	rs9313443	0.3547	0.2664	0.1873	SLIT3	1263	0	1	2	0.1873
3	1300955	rs4684862	0.1875	0.3231	0.4156	CNTN6	862	0	1	2	0.1875
10	53461223	rs7898220	0.2979	0.1875	0.225	PRKG1	954	0	1	2	0.1875
5	141334404	rs187542	0.1877	0.2877	0.2418	RNF14	138	1	0	3	0.1877
1	206476783	rs6685511	0.1877	0.2782	0.2862	PLXNA2	115	1	1	1	0.1877
9	138517528	rs10521	0.2486	0.2808	0.1879	NOTCH1	439	0	1	2	0.1879
7	50703652	rs2237470	0.3658	0.1888	0.2809	GRB10	29	1	0	3	0.1888
5	168136033	rs17733068	0.2072	0.2031	0.189	SLIT3	1263	0	1	2	0.189
19	7101418	rs2252673	0.2069	0.189	0.1902	INSR	109	1	1	1	0.189
2	21117405	rs1367117	0.2063	0.1893	0.2449	APOB	47	1	1	1	0.1893
10	53065127	rs17543997	0.428	0.1899	0.1895	PRKG1	954	0	1	2	0.1895
2	45931683	rs6544856	0.5172	0.1897	0.2073	PRKCE	35	1	1	1	0.1897
9	17606193	rs3808755	0.1903	0.2646	0.2385	SH3GL2	538	0	1	2	0.1903
5	146771949	rs11167990	0.3084	0.2529	0.1905	DPYSL3	1644	0	1	2	0.1905
8	51534463	rs12545273	0.1905	0.5074	0.4288	SNTG1	127	1	0	3	0.1905
9	135637638	rs650830	0.5372	0.1908	0.2053	VAV2	132	1	1	1	0.1908
10	13209072	rs17512962	0.1912	0.2203	0.1977	OPTN	55	1	1	1	0.1912
8	73832145	rs2246155	0.2103	0.1912	0.1942	KCNB2	59	1	0	3	0.1912
3	1205084	rs3772359	0.395	0.1916	0.2546	CNTN6	862	0	1	2	0.1916
3	2885087	rs9844019	0.3684	0.2966	0.1922	CNTN4	645	0	1	2	0.1922
10	52911745	rs293310	0.6306	0.3734	0.1925	PRKG1	954	0	1	2	0.1925
9	132606719	rs2583841	0.1928	0.2697	0.2618	ABL1	131	1	0	3	0.1928
5	168033123	rs292487	0.1928	0.2429	0.2687	SLIT3	1263	0	1	2	0.1928
1	206469881	rs875044	0.1931	0.2987	0.3824	PLXNA2	115	1	1	1	0.1931
3	3009425	rs6442772	0.7783	0.2413	0.1933	CNTN4	645	0	1	2	0.1933
10	52733388	rs10996699	0.2252	0.1935	0.2173	PRKG1	954	0	1	2	0.1935
8	31015693	rs13269094	0.7706	0.1935	0.2136	WRN	92	1	0	3	0.1935
1	108187927	rs1380445	0.1935	0.3406	0.4425	VAV3	98	1	0	3	0.1935
8	57030172	rs10100561	0.3928	0.3535	0.1938	LYN	18	1	1	1	0.1938
5	78792534	rs10078095	0.3841	0.194	0.209	HOMER1	32	1	1	1	0.194
2	100947678	rs7581886	0.6401	0.1944	0.2352	NPAS2	96	1	0	3	0.1944
10	53036186	rs10998465	0.3533	0.2122	0.1947	PRKG1	954	0	1	2	0.1947
8	110626059	rs2703389	0.6729	0.2708	0.195	EBAG9	7	1	0	3	0.195
3	2691796	rs2600275	0.2741	0.1952	0.245	CNTN4	645	0	1	2	0.1952
8	27324667	rs3757908	0.1955	0.338	0.2917	PTK2B	27	1	1	1	0.1955
15	73505722	rs8028182	0.1955	0.2894	0.3284	SIN3A	76	1	0	3	0.1955
2	29581061	rs10445908	0.241	0.1956	0.2257	ALK	49	1	1	1	0.1956
2	29340779	rs1358514	0.1963	0.5081	0.5899	ALK	49	1	1	1	0.1963
3	2715275	rs2728030	0.1964	0.4118	0.4589	CNTN4	645	0	1	2	0.1964
9	135818892	rs10993877	0.1966	0.2777	0.2553	VAV2	132	1	1	1	0.1966
2	29296629	rs11690326	0.1966	0.3558	0.3216	ALK	49	1	1	1	0.1966
6	16238312	rs909562	0.1966	0.355	0.4348	MYLIP	3259	0	1	2	0.1966
2	21119023	rs12714264	0.1967	0.2852	0.2456	APOB	47	1	1	1	0.1967
3	2385075	rs9852441	0.1968	0.4481	0.4484	CNTN4	645	0	1	2	0.1968
10	52730640	rs10996671	0.2012	0.1969	0.2193	PRKG1	954	0	1	2	0.1969
9	17729662	rs3808687	0.1969	0.4228	0.5481	SH3GL2	538	0	1	2	0.1969
10	33574886	rs10490939	0.4045	0.1972	0.2017	NRP1	291	0	1	2	0.1972
10	53177059	rs4466778	0.1974	0.2819	0.3935	PRKG1	954	0	1	2	0.1974
1	205010856	rs1554286	0.1976	0.3153	0.2951	IL10	102	1	1	1	0.1976
8	73899009	rs893891	0.3298	0.1976	0.2207	KCNB2	59	1	0	3	0.1976
5	146758382	rs11738683	0.333	0.2342	0.1978	DPYSL3	1644	0	1	2	0.1978
1	205010591	rs3024493	0.8084	0.1978	0.2746	IL10	102	1	1	1	0.1978
3	1290900	rs3772318	0.1978	0.617	0.7554	CNTN6	862	0	1	2	0.1978
5	153074191	rs4502882	0.1989	0.271	0.3377	GRIA1	101	1	0	3	0.1989
5	88192726	rs304162	0.2669	0.3351	0.199	MEF2C	642	0	1	2	0.199
2	46053390	rs6751933	0.6099	0.199	0.2082	PRKCE	35	1	1	1	0.199
7	55240320	rs2692456	0.1994	0.4929	0.4814	EGFR	8	1	0	3	0.1994
3	2755500	rs908494	0.2993	0.1996	0.2509	CNTN4	645	0	1	2	0.1996
9	132628764	rs2855171	0.1998	0.3818	0.4016	ABL1	131	1	0	3	0.1998
9	115299760	rs7037761	0.9043	0.3639	0.2001	RGS3	106	1	1	1	0.2001
10	52913113	rs293319	0.2004	0.5082	0.6629	PRKG1	954	0	1	2	0.2004
7	55119380	rs7780270	0.3598	0.2029	0.2004	EGFR	8	1	0	3	0.2004
1	206478389	rs1262047	0.3558	0.3042	0.2005	PLXNA2	115	1	1	1	0.2005
1	108047769	rs6583042	0.4269	0.2006	0.2628	VAV3	98	1	0	3	0.2006
10	33513626	rs1010826	0.2319	0.2013	0.2571	NRP1	291	0	1	2	0.2013
2	105793038	rs17031815	0.2516	0.2127	0.2013	NCK2	16	1	1	1	0.2013
8	73821159	rs2053421	0.6023	0.2013	0.2902	KCNB2	59	1	0	3	0.2013
8	73747298	rs1822063	0.3012	0.2441	0.2014	KCNB2	59	1	0	3	0.2014
2	39138166	rs10169337	0.4368	0.3614	0.2016	SOS1	100	1	1	1	0.2016
6	144911478	rs1534443	0.7864	0.2016	0.2305	UTRN	99	1	0	3	0.2016
3	2238937	rs13095201	0.3458	0.2059	0.2018	CNTN4	645	0	1	2	0.2018
5	168609522	rs4868441	0.3298	0.2022	0.2248	SLIT3	1263	0	1	2	0.2022
3	2570982	rs13077971	0.203	0.2578	0.2961	CNTN4	645	0	1	2	0.203
2	46152617	rs7598174	0.2034	0.2811	0.2847	PRKCE	35	1	1	1	0.2034
8	51733262	rs10103285	0.3008	0.2153	0.2038	SNTG1	127	1	0	3	0.2038
3	1221486	rs1499095	0.2839	0.2322	0.2039	CNTN6	862	0	1	2	0.2039
2	45928191	rs7593255	0.2039	0.3103	0.3478	PRKCE	35	1	1	1	0.2039
3	2758549	rs12631108	0.2043	0.3658	0.3897	CNTN4	645	0	1	2	0.2043
5	168416172	rs7735291	0.2497	0.2244	0.2048	SLIT3	1263	0	1	2	0.2048
5	168486674	rs295984	0.205	0.2197	0.211	SLIT3	1263	0	1	2	0.205
5	168493973	rs1421765	0.2285	0.2052	0.2696	SLIT3	1263	0	1	2	0.2052
10	13188473	rs7900633	0.7072	0.2352	0.2053	OPTN	55	1	1	1	0.2053
5	115909328	rs10077439	0.4361	0.2056	0.2567	SEMA6A	503	0	1	2	0.2056
2	45853492	rs12622534	0.2056	0.3765	0.4673	PRKCE	35	1	1	1	0.2056
5	168158416	rs11134532	0.3757	0.2515	0.2057	SLIT3	1263	0	1	2	0.2057
2	29389229	rs6708344	0.2057	0.2561	0.2695	ALK	49	1	1	1	0.2057
5	139262270	rs1345708	0.5695	0.245	0.2061	NRG2	56	1	1	1	0.2061
3	1412835	rs17038652	0.6419	0.2217	0.2061	CNTN6	862	0	1	2	0.2061
3	356302	rs1353811	0.3719	0.2063	0.2859	CHL1	379	0	1	2	0.2063
3	1166340	rs7625601	0.2064	0.4914	0.4821	CNTN6	862	0	1	2	0.2064
2	31479889	rs1429372	0.2066	0.318	0.254	XDH	89	1	0	3	0.2066
7	50714171	rs730652	0.527	0.2067	0.2594	GRB10	29	1	0	3	0.2067
19	7150978	rs1035940	0.207	0.3587	0.4448	INSR	109	1	1	1	0.207
2	46189453	rs1375057	0.2075	0.4179	0.3495	PRKCE	35	1	1	1	0.2075
9	116864129	rs1411461	0.261	0.2965	0.2078	TNC	134	1	1	1	0.2078
2	46022782	rs2595195	0.2079	0.4592	0.6134	PRKCE	35	1	1	1	0.2079
5	168449379	rs296005	0.3876	0.2087	0.2866	SLIT3	1263	0	1	2	0.2087
3	233123	rs11714407	0.2099	0.2285	0.2832	CHL1	379	0	1	2	0.2099
3	2665189	rs2728079	0.7997	0.2662	0.2099	CNTN4	645	0	1	2	0.2099
19	7186291	rs4804428	0.2101	0.6919	0.9213	INSR	109	1	1	1	0.2101
3	1357358	rs3772290	0.318	0.2105	0.2804	CNTN6	862	0	1	2	0.2105
5	168185141	rs7733222	0.4513	0.2115	0.2349	SLIT3	1263	0	1	2	0.2115
8	27240494	rs4291226	0.4376	0.2117	0.2511	PTK2B	27	1	1	1	0.2117
6	145204097	rs4895658	0.2117	0.6489	0.6278	UTRN	99	1	0	3	0.2117
2	46148315	rs12712962	0.4471	0.2119	0.3615	PRKCE	35	1	1	1	0.2119
5	139334041	rs11746363	0.5821	0.258	0.2122	NRG2	56	1	1	1	0.2122
7	55108280	rs17586365	0.5986	0.2514	0.2122	EGFR	8	1	0	3	0.2122
2	45950188	rs11125039	0.5146	0.3151	0.2123	PRKCE	35	1	1	1	0.2123
2	100945919	rs12619710	0.2647	0.2128	0.2775	NPAS2	96	1	0	3	0.2128
7	55197037	rs3752651	0.9467	0.2128	0.2806	EGFR	8	1	0	3	0.2128
2	46174823	rs12993373	0.213	0.5473	0.5802	PRKCE	35	1	1	1	0.213
9	135631056	rs667183	0.325	0.2133	0.3178	VAV2	132	1	1	1	0.2133
5	146211189	rs4515335	0.2559	0.2636	0.2135	PPP2R2B	151	1	0	3	0.2135
10	53484389	rs12778630	0.288	0.2805	0.2138	PRKG1	954	0	1	2	0.2138
6	152320434	rs3020317	0.2139	0.3618	0.3781	ESR1	10	1	1	1	0.2139
9	17786377	rs12378332	0.6176	0.262	0.2142	SH3GL2	538	0	1	2	0.2142
8	73714617	rs13255146	0.2145	0.5485	0.6543	KCNB2	59	1	0	3	0.2145
3	1210201	rs2220504	0.2146	0.2467	0.222	CNTN6	862	0	1	2	0.2146
7	55229683	rs10251909	0.7187	0.2148	0.2999	EGFR	8	1	0	3	0.2148
10	27098279	rs3818409	0.2148	0.7115	0.7998	ABI1	46	1	0	3	0.2148
2	105737340	rs7604409	0.7038	0.2149	0.2284	NCK2	16	1	1	1	0.2149
3	1367751	rs3796174	0.5863	0.3094	0.2159	CNTN6	862	0	1	2	0.2159
6	32516022	rs9268644	0.251	0.2159	0.2171	HLA-DRA	144	1	0	3	0.2159
9	135631134	rs2077065	0.216	0.8298	0.7948	VAV2	132	1	1	1	0.216
9	17620646	rs3808741	0.4574	0.216	0.2495	SH3GL2	538	0	1	2	0.216
2	29343124	rs12617579	0.4931	0.3743	0.2162	ALK	49	1	1	1	0.2162
2	46224718	rs3754568	0.4311	0.2324	0.2162	PRKCE	35	1	1	1	0.2162
3	1139100	rs6442215	0.2164	0.2778	0.3281	CNTN6	862	0	1	2	0.2164
19	3732044	rs7251543	0.3121	0.231	0.217	MATK	31	1	0	3	0.217
3	1311518	rs11717482	0.2172	0.4315	0.4478	CNTN6	862	0	1	2	0.2172
3	1251092	rs11925058	0.2867	0.2172	0.2852	CNTN6	862	0	1	2	0.2172
2	46261575	rs2594489	0.2173	0.398	0.5193	PRKCE	35	1	1	1	0.2173
2	46029907	rs6750700	0.3156	0.2636	0.2173	PRKCE	35	1	1	1	0.2173
3	2367435	rs968056	0.2567	0.2177	0.2851	CNTN4	645	0	1	2	0.2177
2	45910006	rs10865208	0.5108	0.2179	0.229	PRKCE	35	1	1	1	0.2179
5	168406130	rs17734593	0.218	0.234	0.2486	SLIT3	1263	0	1	2	0.218
3	2975514	rs751055	0.4516	0.2181	0.2373	CNTN4	645	0	1	2	0.2181
10	25260039	rs7078660	0.3039	0.2182	0.2646	PRTFDC1	141	1	0	3	0.2182
7	55230461	rs17518446	0.3393	0.2183	0.2183	EGFR	8	1	0	3	0.2183
3	2849269	rs4685567	0.2812	0.2183	0.3415	CNTN4	645	0	1	2	0.2183
10	53646107	rs1194498	0.2184	0.4441	0.5516	PRKG1	954	0	1	2	0.2184
2	45764396	rs505310	0.4628	0.2184	0.2674	PRKCE	35	1	1	1	0.2184
5	151270918	rs7709656	0.2185	0.413	0.422	GLRA1	405	0	1	2	0.2185
5	168136504	rs11134528	0.2186	0.4592	0.5244	SLIT3	1263	0	1	2	0.2186
1	108215753	rs1332684	0.2187	0.4115	0.3643	VAV3	98	1	0	3	0.2187
8	73780457	rs716859	0.3502	0.2188	0.3271	KCNB2	59	1	0	3	0.2188
8	32238717	rs1531746	0.2189	0.4333	0.3107	NRG1	468	0	1	2	0.2189
2	100908230	rs356651	0.775	0.2191	0.3315	NPAS2	96	1	0	3	0.2191
8	143550870	rs7822554	0.2195	0.2911	0.3098	BAI1	146	1	0	3	0.2195
10	52784853	rs1189310	0.2196	0.5155	0.6573	PRKG1	954	0	1	2	0.2196
5	153101421	rs6878548	0.2566	0.264	0.2196	GRIA1	101	1	0	3	0.2196
3	2878786	rs11924729	0.2218	0.2197	0.2198	CNTN4	645	0	1	2	0.2197
5	115913181	rs254226	0.229	0.2986	0.2201	SEMA6A	503	0	1	2	0.2201
3	2989060	rs340804	0.3793	0.2407	0.2208	CNTN4	645	0	1	2	0.2208
19	7135801	rs17253937	0.2213	0.5679	0.6624	INSR	109	1	1	1	0.2213
10	33572761	rs17413155	0.3076	0.2216	0.237	NRP1	291	0	1	2	0.2216
5	145985029	rs451197	0.2216	0.2525	0.2904	PPP2R2B	151	1	0	3	0.2216
10	53625407	rs2134760	0.2218	0.2685	0.4045	PRKG1	954	0	1	2	0.2218
2	29405465	rs1534546	0.222	0.4161	0.469	ALK	49	1	1	1	0.222
8	73651961	rs7010388	0.2227	0.2412	0.2517	KCNB2	59	1	0	3	0.2227
1	108019799	rs2504469	0.2231	0.3931	0.4335	VAV3	98	1	0	3	0.2231
3	2958948	rs6787320	0.2231	0.3293	0.4585	CNTN4	645	0	1	2	0.2231
3	1376516	rs10510208	0.6836	0.2235	0.2271	CNTN6	862	0	1	2	0.2235
5	168107869	rs3822657	0.2356	0.2235	0.3212	SLIT3	1263	0	1	2	0.2235
5	79030235	rs6453473	0.2242	0.6365	0.8194	CMYA5	140	1	0	3	0.2242
9	116909238	rs10982536	0.8701	0.2356	0.2245	TNC	134	1	1	1	0.2245
2	46164805	rs11125048	0.2245	0.4873	0.5977	PRKCE	35	1	1	1	0.2245
19	4066993	rs1823059	0.2476	0.3209	0.2247	MAP2K2	124	1	1	1	0.2247
8	128819394	rs4645956	0.2248	0.2707	0.3496	MYC	17	1	1	1	0.2248
8	73941196	rs10504543	0.3712	0.2249	0.2823	KCNB2	59	1	0	3	0.2249
1	201369186	rs6427992	0.2251	0.4898	0.6854	ADORA1	337	0	1	2	0.2251
6	152349399	rs2144025	0.2256	0.4389	0.3062	ESR1	10	1	1	1	0.2256
10	133852138	rs2818423	0.554	0.2574	0.2256	DPYSL4	1798	0	1	2	0.2256
5	132451663	rs4616886	0.2257	0.4102	0.5607	HSPA4	28	1	0	3	0.2257
3	2324793	rs11714433	0.3598	0.3597	0.2258	CNTN4	645	0	1	2	0.2258
1	108249656	rs345299	0.2989	0.2258	0.2419	VAV3	98	1	0	3	0.2258
19	4505774	rs1610093	0.3608	0.2526	0.226	SEMA6B	460	0	1	2	0.226
10	33537715	rs2474712	0.2541	0.2394	0.226	NRP1	291	0	1	2	0.226
3	1167619	rs2036236	0.2982	0.2263	0.2468	CNTN6	862	0	1	2	0.2263
6	7962847	rs2748377	0.6063	0.2613	0.2266	MUTED	11	1	0	3	0.2266
5	168185054	rs12716238	0.3568	0.3199	0.2267	SLIT3	1263	0	1	2	0.2267
5	168190859	rs6883428	0.2312	0.246	0.2269	SLIT3	1263	0	1	2	0.2269
3	2333034	rs1523316	0.2271	0.475	0.513	CNTN4	645	0	1	2	0.2271
2	28115178	rs10200337	0.2392	0.2272	0.2472	BRE	45	1	1	1	0.2272
5	168141589	rs1105637	0.2359	0.2552	0.2273	SLIT3	1263	0	1	2	0.2273
2	85489706	rs11696093	0.4474	0.2274	0.2293	CAPG	143	1	1	1	0.2274
5	146054015	rs17456511	0.341	0.289	0.2276	PPP2R2B	151	1	0	3	0.2276
3	1399850	rs2291100	0.5296	0.2276	0.2573	CNTN6	862	0	1	2	0.2276
2	105843524	rs3769504	0.4326	0.2276	0.2339	NCK2	16	1	1	1	0.2276
10	52834362	rs10762113	0.3191	0.2277	0.3434	PRKG1	954	0	1	2	0.2277
5	168257899	rs12519316	0.4669	0.2279	0.3101	SLIT3	1263	0	1	2	0.2279
3	349168	rs7630509	0.2992	0.2866	0.228	CHL1	379	0	1	2	0.228
5	168207535	rs4868016	0.4407	0.2281	0.3403	SLIT3	1263	0	1	2	0.2281
2	29881917	rs6724237	0.4319	0.2281	0.2776	ALK	49	1	1	1	0.2281
7	55129799	rs917881	0.2282	0.5114	0.4639	EGFR	8	1	0	3	0.2282
9	17726342	rs2209440	0.2284	0.3772	0.4306	SH3GL2	538	0	1	2	0.2284
5	168231505	rs7726430	0.2287	0.4864	0.5938	SLIT3	1263	0	1	2	0.2287
5	152984097	rs11747659	0.6453	0.229	0.2532	GRIA1	101	1	0	3	0.229
9	123113666	rs306763	0.3205	0.2293	0.4277	GSN	36	1	1	1	0.2293
7	50662907	rs963160	0.2294	0.3084	0.3006	GRB10	29	1	0	3	0.2294
10	33566397	rs11009313	0.6134	0.2295	0.2791	NRP1	291	0	1	2	0.2295
3	284858	rs17016845	0.4274	0.2296	0.3113	CHL1	379	0	1	2	0.2296
2	36634053	rs10172196	0.2303	0.2706	0.3693	FEZ2	285	0	1	2	0.2303
5	137650287	rs10515500	0.2313	0.3222	0.2542	CDC25C	80	1	0	3	0.2313
2	29652329	rs11127227	0.2317	0.5051	0.6266	ALK	49	1	1	1	0.2317
1	107820075	rs606373	0.576	0.2317	0.299	NTNG1	114	1	0	3	0.2317
5	153008621	rs2963952	0.2735	0.2472	0.2319	GRIA1	101	1	0	3	0.2319
8	32683921	rs2919380	0.4311	0.4261	0.232	NRG1	468	0	1	2	0.232
6	3023265	rs6907943	0.4569	0.2325	0.4945	RIPK1	15	1	0	3	0.2325
2	46083353	rs2711285	0.2329	0.2744	0.3538	PRKCE	35	1	1	1	0.2329
10	53400332	rs1904034	0.4321	0.4475	0.233	PRKG1	954	0	1	2	0.233
19	7133753	rs8108622	0.2331	0.5387	0.6114	INSR	109	1	1	1	0.2331
3	1400997	rs3915436	0.466	0.2333	0.2516	CNTN6	862	0	1	2	0.2333
2	31452327	rs2281547	0.2334	0.4832	0.3582	XDH	89	1	0	3	0.2334
5	168454890	rs11134558	0.4396	0.234	0.3094	SLIT3	1263	0	1	2	0.234
7	73147262	rs2237503	0.5064	0.2342	0.2576	LIMK1	4	1	0	3	0.2342
5	132431332	rs4705990	0.2343	0.239	0.2732	HSPA4	28	1	0	3	0.2343
1	205011268	rs1518111	0.2346	0.3027	0.2853	IL10	102	1	1	1	0.2346
9	138545455	rs13290979	0.2347	0.5282	0.665	NOTCH1	439	0	1	2	0.2347
10	13370408	rs473407	0.2353	0.295	0.383	PHYH	2107	0	1	2	0.2353
5	79031806	rs6870619	0.2353	0.3253	0.5268	CMYA5	140	1	0	3	0.2353
10	25277199	rs10741071	0.3047	0.2355	0.3193	PRTFDC1	141	1	0	3	0.2355
10	33590030	rs11592642	0.4197	0.3077	0.2364	NRP1	291	0	1	2	0.2364
8	57022514	rs12334430	0.5004	0.2364	0.3001	LYN	18	1	1	1	0.2364
8	73961511	rs10106081	0.2365	0.4747	0.375	KCNB2	59	1	0	3	0.2365
3	2628577	rs1020997	0.4422	0.2366	0.3186	CNTN4	645	0	1	2	0.2366
2	100965503	rs6719437	0.3618	0.2367	0.2625	NPAS2	96	1	0	3	0.2367
2	45898479	rs7593874	0.2413	0.2367	0.2627	PRKCE	35	1	1	1	0.2367
2	25486872	rs10189164	0.2371	0.6464	0.7582	DTNB	12	1	1	1	0.2371
2	46226779	rs1020445	0.4913	0.327	0.2371	PRKCE	35	1	1	1	0.2371
8	86576838	rs6605618	0.2371	0.47	0.4274	CA2	73	1	1	1	0.2371
8	51234295	rs1486471	0.6136	0.2373	0.2494	SNTG1	127	1	0	3	0.2373
19	556985	rs7255568	0.2373	0.4685	0.3449	HCN2	44	1	1	1	0.2373
3	1148192	rs4684753	0.2374	0.3552	0.4047	CNTN6	862	0	1	2	0.2374
3	2187318	rs2728524	0.4811	0.3228	0.2376	CNTN4	645	0	1	2	0.2376
8	73619893	rs349353	0.7325	0.3726	0.2378	KCNB2	59	1	0	3	0.2378
7	50713413	rs2529409	0.2779	0.2382	0.2812	GRB10	29	1	0	3	0.2382
6	7508231	rs2076295	0.2385	0.5042	0.5713	DSP	54	1	1	1	0.2385
1	107816854	rs2878414	0.2386	0.4877	0.5388	NTNG1	114	1	0	3	0.2386
6	145059675	rs9390197	0.4619	0.2386	0.24	UTRN	99	1	0	3	0.2386
2	65091911	rs6546120	0.2453	0.2387	0.2992	SLC1A4	34	1	1	1	0.2387
1	205008152	rs3024498	0.4548	0.2392	0.2854	IL10	102	1	1	1	0.2392
10	53381842	rs12255275	0.2401	0.4217	0.5024	PRKG1	954	0	1	2	0.2401
10	25198227	rs1971470	0.613	0.2407	0.3803	PRTFDC1	141	1	0	3	0.2407
3	2868109	rs4365614	0.3643	0.2408	0.3153	CNTN4	645	0	1	2	0.2408
1	206435869	rs17012155	0.2718	0.2411	0.2794	PLXNA2	115	1	1	1	0.2411
3	2307139	rs1720199	0.2414	0.4709	0.2954	CNTN4	645	0	1	2	0.2414
2	29459161	rs4458169	0.3569	0.2415	0.3746	ALK	49	1	1	1	0.2415
1	107691171	rs7555385	0.2419	0.361	0.4703	NTNG1	114	1	0	3	0.2419
10	33608941	rs1952983	0.242	0.2751	0.3058	NRP1	291	0	1	2	0.242
10	52711500	rs7098033	0.4428	0.242	0.2997	PRKG1	954	0	1	2	0.242
5	168446711	rs7709219	0.3844	0.2448	0.242	SLIT3	1263	0	1	2	0.242
5	139303731	rs264356	0.2421	0.2704	0.3263	NRG2	56	1	1	1	0.2421
2	29620651	rs10176482	0.3918	0.2422	0.2676	ALK	49	1	1	1	0.2422
5	168581245	rs11134563	0.4131	0.2739	0.2423	SLIT3	1263	0	1	2	0.2423
6	32517220	rs3135392	0.2814	0.3123	0.2426	HLA-DRA	144	1	0	3	0.2426
8	143582400	rs7386358	0.2427	0.6707	0.6208	BAI1	146	1	0	3	0.2427
5	152851202	rs2195450	0.3402	0.243	0.2811	GRIA1	101	1	0	3	0.243
3	1312764	rs555444	0.243	0.5026	0.4895	CNTN6	862	0	1	2	0.243
19	7212441	rs919275	0.3408	0.2431	0.2435	INSR	109	1	1	1	0.2431
2	85621246	rs2028900	0.404	0.2437	0.2734	MAT2A	119	1	0	3	0.2437
2	28171512	rs2063018	0.4461	0.2439	0.3721	BRE	45	1	1	1	0.2439
9	135834575	rs422999	0.244	0.3539	0.5403	VAV2	132	1	1	1	0.244
2	65084243	rs3770705	0.2447	0.2753	0.2972	SLC1A4	34	1	1	1	0.2447
2	45764120	rs2285024	0.2449	0.3824	0.3214	PRKCE	35	1	1	1	0.2449
6	42013253	rs3218097	0.245	0.3517	0.2645	CCND3	39	1	0	3	0.245
9	124023946	rs3793621	0.323	0.245	0.2563	LHX6	464	0	1	2	0.245
15	56113236	rs6493977	0.2452	0.6277	0.5968	ALDH1A2	894	0	1	2	0.2452
6	137026912	rs7773600	0.2458	0.4571	0.7139	MAP3K5	97	1	0	3	0.2458
3	2713393	rs1949342	0.4896	0.2463	0.2891	CNTN4	645	0	1	2	0.2463
3	1207224	rs2130279	0.2463	0.318	0.2551	CNTN6	862	0	1	2	0.2463
8	32198397	rs7841677	0.4892	0.4315	0.2464	NRG1	468	0	1	2	0.2464
9	17638727	rs17451095	0.2466	0.797	0.6567	SH3GL2	538	0	1	2	0.2466
5	142736197	rs2963155	0.2467	0.3908	0.2844	NR3C1	38	1	0	3	0.2467
5	78832093	rs10057812	0.6549	0.3264	0.2469	HOMER1	32	1	1	1	0.2469
5	79122820	rs10068526	0.247	0.4048	0.4878	CMYA5	140	1	0	3	0.247
5	79122639	rs1129770	0.2473	0.3285	0.3678	CMYA5	140	1	0	3	0.2473
5	137676578	rs13361619	0.2475	0.2932	0.3819	CDC25C	80	1	0	3	0.2475
1	108208349	rs6677889	0.2475	0.7192	0.7027	VAV3	98	1	0	3	0.2475
8	30659165	rs2250192	0.2477	0.5023	0.4061	GSR	64	1	0	3	0.2477
3	2169511	rs2729018	0.2728	0.248	0.3613	CNTN4	645	0	1	2	0.248
9	21964218	rs3731239	0.941	0.3404	0.2489	CDKN2A	33	1	1	1	0.2489
5	168113201	rs2288790	0.3617	0.251	0.2494	SLIT3	1263	0	1	2	0.2494
8	56971216	rs7840325	0.7557	0.3892	0.25	LYN	18	1	1	1	0.25
10	53316696	rs10823818	0.3435	0.3783	0.2501	PRKG1	954	0	1	2	0.2501
10	53312063	rs7069812	0.3435	0.3783	0.2501	PRKG1	954	0	1	2	0.2501
10	131364464	rs7087131	0.2501	0.8074	0.9083	MGMT	78	1	0	3	0.2501
9	116869808	rs16932160	0.3939	0.3024	0.2503	TNC	134	1	1	1	0.2503
3	1368675	rs7651808	0.3774	0.3208	0.2505	CNTN6	862	0	1	2	0.2505
3	2711531	rs2675303	0.2742	0.2507	0.2994	CNTN4	645	0	1	2	0.2507
3	3045087	rs6779121	0.2508	0.4546	0.5591	CNTN4	645	0	1	2	0.2508
10	53291265	rs2154284	0.4074	0.3776	0.2519	PRKG1	954	0	1	2	0.2519
3	1193279	rs9823491	0.4651	0.2519	0.2539	CNTN6	862	0	1	2	0.2519
5	79122659	rs10052867	0.2522	0.445	0.4274	CMYA5	140	1	0	3	0.2522
2	25552351	rs4665791	0.2522	0.2848	0.2813	DTNB	12	1	1	1	0.2522
10	27169622	rs10764652	0.6324	0.3126	0.2523	ABI1	46	1	0	3	0.2523
3	2854612	rs7637288	0.2525	0.368	0.3349	CNTN4	645	0	1	2	0.2525
1	206347720	rs12032925	0.3853	0.3188	0.2526	PLXNA2	115	1	1	1	0.2526
9	135748407	rs2428082	0.4178	0.3407	0.2529	VAV2	132	1	1	1	0.2529
9	124014240	rs10818651	0.4342	0.2615	0.2531	LHX6	464	0	1	2	0.2531
7	50680253	rs2529423	0.4432	0.2701	0.2535	GRB10	29	1	0	3	0.2535
7	55189149	rs4947986	0.2535	0.6769	0.5193	EGFR	8	1	0	3	0.2535
2	105781661	rs17208505	0.3079	0.2539	0.2757	NCK2	16	1	1	1	0.2539
5	151259448	rs1864001	0.254	0.6111	0.4525	GLRA1	405	0	1	2	0.254
7	50657446	rs2299150	0.3262	0.3382	0.2544	GRB10	29	1	0	3	0.2544
10	52906492	rs16918428	0.2546	0.999	0.7497	PRKG1	954	0	1	2	0.2546
9	122205981	rs2297453	0.3858	0.2546	0.348	CDK5RAP2	2587	0	1	2	0.2546
3	2407612	rs1995209	0.4107	0.2549	0.3801	CNTN4	645	0	1	2	0.2549
10	53263985	rs6480499	0.2552	0.4631	0.5093	PRKG1	954	0	1	2	0.2552
2	45811755	rs10201978	0.2574	0.2655	0.2557	PRKCE	35	1	1	1	0.2557
7	73162143	rs150862	0.5258	0.2593	0.2557	LIMK1	4	1	0	3	0.2557
3	1247244	rs6798321	0.256	0.6553	0.7444	CNTN6	862	0	1	2	0.256
6	152361865	rs9340954	0.2561	0.4274	0.3769	ESR1	10	1	1	1	0.2561
1	107627284	rs17018703	0.2936	0.2562	0.3059	NTNG1	114	1	0	3	0.2562
3	2733163	rs2063896	0.2581	0.2964	0.2563	CNTN4	645	0	1	2	0.2563
1	107508866	rs4462177	0.556	0.4296	0.2566	NTNG1	114	1	0	3	0.2566
3	2838911	rs4684357	0.3606	0.2567	0.3423	CNTN4	645	0	1	2	0.2567
3	2723076	rs2728034	0.3589	0.4413	0.2568	CNTN4	645	0	1	2	0.2568
5	168632022	rs3899063	0.257	0.423	0.4024	SLIT3	1263	0	1	2	0.257
2	29569218	rs7563365	0.2574	0.4358	0.3449	ALK	49	1	1	1	0.2574
19	4508299	rs17434453	0.3163	0.2576	0.3044	SEMA6B	460	0	1	2	0.2576
5	79029240	rs7714250	0.2577	0.4573	0.5758	CMYA5	140	1	0	3	0.2577
2	46044534	rs6544865	0.2579	0.3301	0.4638	PRKCE	35	1	1	1	0.2579
2	31470253	rs206854	0.2964	0.2583	0.262	XDH	89	1	0	3	0.2583
3	269646	rs4125616	0.2583	0.2596	0.3189	CHL1	379	0	1	2	0.2583
1	108015856	rs6680436	0.2585	0.2599	0.2642	VAV3	98	1	0	3	0.2585
9	17783818	rs10963272	0.6176	0.3121	0.2586	SH3GL2	538	0	1	2	0.2586
2	28327927	rs11127140	0.2586	0.6927	0.7452	BRE	45	1	1	1	0.2586
7	50661878	rs1468451	0.2589	0.2781	0.2717	GRB10	29	1	0	3	0.2589
10	131218636	rs11813056	0.2592	0.4859	0.534	MGMT	78	1	0	3	0.2592
2	29340909	rs7572957	0.4682	0.2593	0.4077	ALK	49	1	1	1	0.2593
5	132449448	rs4705879	0.2598	0.2736	0.2843	HSPA4	28	1	0	3	0.2598
2	45755093	rs672263	0.2598	0.3638	0.5041	PRKCE	35	1	1	1	0.2598
3	2981381	rs12715157	0.26	0.5424	0.5678	CNTN4	645	0	1	2	0.26
3	2642189	rs1479546	0.6318	0.2601	0.3174	CNTN4	645	0	1	2	0.2601
5	108416248	rs10057719	0.2603	0.6143	0.4594	FER	30	1	1	1	0.2603
6	7529616	rs2076300	0.6183	0.2603	0.2832	DSP	54	1	1	1	0.2603
10	52918197	rs1926208	0.2613	0.3472	0.3014	PRKG1	954	0	1	2	0.2613
10	25219730	rs12572969	0.3305	0.3461	0.2616	PRTFDC1	141	1	0	3	0.2616
3	2235651	rs1183149	0.6059	0.2997	0.2619	CNTN4	645	0	1	2	0.2619
2	46011849	rs13011605	0.3507	0.2621	0.2723	PRKCE	35	1	1	1	0.2621
19	7243583	rs8111710	0.2622	0.5496	0.4237	INSR	109	1	1	1	0.2622
3	2437577	rs1354241	0.272	0.2624	0.3551	CNTN4	645	0	1	2	0.2624
6	142440419	rs6902780	0.315	0.2624	0.301	NMBR	21	1	1	1	0.2624
3	1187157	rs11721280	0.7693	0.3063	0.2625	CNTN6	862	0	1	2	0.2625
5	142667687	rs852977	0.3846	0.4134	0.2625	NR3C1	38	1	0	3	0.2625
2	65096825	rs6728107	0.2626	0.4282	0.3191	SLC1A4	34	1	1	1	0.2626
5	146227780	rs11952689	0.2628	0.521	0.6367	PPP2R2B	151	1	0	3	0.2628
5	151246046	rs919263	0.5735	0.2709	0.263	GLRA1	405	0	1	2	0.263
8	141910063	rs4961234	0.2631	0.391	0.4645	PTK2	13	1	1	1	0.2631
1	107650135	rs12566028	0.3281	0.2632	0.3242	NTNG1	114	1	0	3	0.2632
9	17585462	rs10113874	0.2633	0.3207	0.3066	SH3GL2	538	0	1	2	0.2633
3	2325800	rs1153484	0.2633	0.3433	0.4548	CNTN4	645	0	1	2	0.2633
3	366586	rs13078884	0.2636	0.4493	0.4296	CHL1	379	0	1	2	0.2636
2	45951401	rs1966813	0.2903	0.2636	0.3041	PRKCE	35	1	1	1	0.2636
2	45829924	rs11125030	0.2637	0.3852	0.4258	PRKCE	35	1	1	1	0.2637
4	185804925	rs4647610	0.6342	0.3239	0.2637	CASP3	60	1	1	1	0.2637
3	2241520	rs1178484	0.3531	0.2671	0.264	CNTN4	645	0	1	2	0.264
10	52956847	rs1409351	0.2643	0.4504	0.4867	PRKG1	954	0	1	2	0.2643
3	2856134	rs9810902	0.2645	0.3486	0.3165	CNTN4	645	0	1	2	0.2645
1	109561299	rs685653	0.2926	0.3857	0.2652	SARS	43	1	1	1	0.2652
2	45827640	rs6716268	0.2653	0.3503	0.322	PRKCE	35	1	1	1	0.2653
6	144998944	rs7742445	0.2659	0.3496	0.275	UTRN	99	1	0	3	0.2659
10	53095334	rs4575213	0.266	0.341	0.4049	PRKG1	954	0	1	2	0.266
5	168580178	rs10866631	0.4452	0.2661	0.285	SLIT3	1263	0	1	2	0.2661
5	140994678	rs2530223	0.2661	0.637	0.5317	HDAC3	53	1	1	1	0.2661
8	32465974	rs10087952	0.2667	0.3121	0.3845	NRG1	468	0	1	2	0.2667
3	375357	rs9823348	0.2667	0.4305	0.4807	CHL1	379	0	1	2	0.2667
10	25177778	rs1045873	0.2668	0.3358	0.2922	PRTFDC1	141	1	0	3	0.2668
9	116895328	rs1272041	0.267	0.6869	0.8449	TNC	134	1	1	1	0.267
8	27349252	rs11774417	0.2674	0.4504	0.4176	PTK2B	27	1	1	1	0.2674
2	29334540	rs7572088	0.2674	0.5163	0.5831	ALK	49	1	1	1	0.2674
5	108113642	rs3805601	0.2943	0.2826	0.2679	FER	30	1	1	1	0.2679
2	46124988	rs13420874	0.4798	0.2684	0.3358	PRKCE	35	1	1	1	0.2684
5	153069554	rs6867011	0.289	0.3911	0.2685	GRIA1	101	1	0	3	0.2685
8	86575480	rs2307075	0.2686	0.3561	0.3426	CA2	73	1	1	1	0.2686
3	2245854	rs7613231	0.3158	0.2687	0.2787	CNTN4	645	0	1	2	0.2687
3	2707575	rs932157	0.269	0.4581	0.6421	CNTN4	645	0	1	2	0.269
3	2183203	rs4685491	0.6258	0.3196	0.2693	CNTN4	645	0	1	2	0.2693
5	88070623	rs661311	0.2695	0.8229	0.6837	MEF2C	642	0	1	2	0.2695
6	152241822	rs9322335	0.4133	0.3802	0.2698	ESR1	10	1	1	1	0.2698
5	151235463	rs17529681	0.6373	0.3126	0.27	GLRA1	405	0	1	2	0.27
10	52829572	rs10997388	0.2701	0.4803	0.5295	PRKG1	954	0	1	2	0.2701
2	29971715	rs5018731	0.2701	0.3195	0.3735	ALK	49	1	1	1	0.2701
3	2627204	rs17564805	0.5965	0.2703	0.314	CNTN4	645	0	1	2	0.2703
9	135794032	rs2073886	0.2703	0.4948	0.3982	VAV2	132	1	1	1	0.2703
9	135794753	rs2810530	0.2703	0.4948	0.3982	VAV2	132	1	1	1	0.2703
9	17592001	rs1535346	0.2704	0.3916	0.4132	SH3GL2	538	0	1	2	0.2704
3	1362438	rs6794738	0.2706	0.6096	0.6727	CNTN6	862	0	1	2	0.2706
10	25192342	rs2152433	0.2708	0.4548	0.3327	PRTFDC1	141	1	0	3	0.2708
8	22967018	rs12677679	0.2759	0.271	0.3665	TNFRSF10B	105	1	1	1	0.271
8	71297215	rs17676138	0.8273	0.2712	0.3122	NCOA2	19	1	1	1	0.2712
4	26097087	rs2000978	0.2875	0.2712	0.3504	CCKAR	83	1	1	1	0.2712
8	30685487	rs2978663	0.2713	0.6482	0.6044	GSR	64	1	0	3	0.2713
9	138525182	rs3125002	0.2715	0.3122	0.2748	NOTCH1	439	0	1	2	0.2715
5	153018506	rs2910269	0.2716	0.3149	0.2892	GRIA1	101	1	0	3	0.2716
3	389050	rs9876565	0.9447	0.2716	0.2821	CHL1	379	0	1	2	0.2716
3	1202382	rs1499097	0.2719	0.5459	0.5677	CNTN6	862	0	1	2	0.2719
2	29283392	rs4666178	0.3119	0.2723	0.2896	ALK	49	1	1	1	0.2723
10	53278983	rs1937701	0.5445	0.2773	0.2724	PRKG1	954	0	1	2	0.2724
5	79122376	rs13155037	0.273	0.4738	0.4541	CMYA5	140	1	0	3	0.273
6	53786673	rs7752696	0.6367	0.4218	0.2731	LRRC1	147	1	0	3	0.2731
10	42908202	rs12247456	0.2732	0.2889	0.31	RET	25	1	1	1	0.2732
5	79080857	rs7709188	0.3642	0.436	0.2732	CMYA5	140	1	0	3	0.2732
1	107511243	rs9628993	0.4573	0.2875	0.2732	NTNG1	114	1	0	3	0.2732
2	25455646	rs2304426	0.5373	0.2739	0.2876	DTNB	12	1	1	1	0.2739
2	70551175	rs3771514	0.2739	0.5435	0.5638	TGFA	41	1	1	1	0.2739
3	2951094	rs6789338	0.2739	0.5539	0.5338	CNTN4	645	0	1	2	0.2739
5	137627233	rs11242417	0.274	0.3742	0.2996	GFRA3	52	1	1	1	0.274
1	108104695	rs11185174	0.2745	0.755	0.515	VAV3	98	1	0	3	0.2745
9	135840065	rs421510	0.2898	0.2746	0.4612	VAV2	132	1	1	1	0.2746
2	25720707	rs858648	0.2746	0.5363	0.5381	DTNB	12	1	1	1	0.2746
2	45933732	rs11890282	0.6312	0.2802	0.2752	PRKCE	35	1	1	1	0.2752
8	141775502	rs4961287	0.4169	0.2753	0.3481	PTK2	13	1	1	1	0.2753
10	53105780	rs10128113	0.2754	0.482	0.5478	PRKG1	954	0	1	2	0.2754
2	28146803	rs13409819	0.5167	0.2754	0.368	BRE	45	1	1	1	0.2754
2	29466718	rs4666212	0.5512	0.2757	0.3615	ALK	49	1	1	1	0.2757
10	131380910	rs989095	0.6368	0.3256	0.2757	MGMT	78	1	0	3	0.2757
19	7154846	rs1896639	0.6158	0.3513	0.2759	INSR	109	1	1	1	0.2759
5	156411901	rs1553318	0.3861	0.3021	0.2762	HAVCR1	112	1	0	3	0.2762
19	7217878	rs6510975	0.3351	0.2821	0.2762	INSR	109	1	1	1	0.2762
5	168582240	rs6859754	0.4097	0.2767	0.381	SLIT3	1263	0	1	2	0.2767
5	115918982	rs254079	0.2768	0.7486	0.8042	SEMA6A	503	0	1	2	0.2768
6	35697048	rs9380524	0.761	0.2768	0.3671	FKBP5	85	1	1	1	0.2768
5	153068257	rs13173300	0.2769	0.463	0.5387	GRIA1	101	1	0	3	0.2769
5	152858725	rs542161	0.327	0.2832	0.2769	GRIA1	101	1	0	3	0.2769
6	145211713	rs9376865	0.7414	0.3173	0.2769	UTRN	99	1	0	3	0.2769
7	55221680	rs6593210	0.886	0.2772	0.4537	EGFR	8	1	0	3	0.2772
3	3074362	rs10888	0.3391	0.2779	0.3577	CNTN4	645	0	1	2	0.2779
8	73839615	rs1837544	0.6513	0.3162	0.2779	KCNB2	59	1	0	3	0.2779
5	78795047	rs6895070	0.4525	0.2782	0.3517	HOMER1	32	1	1	1	0.2782
3	2907365	rs13061928	0.4213	0.2784	0.4727	CNTN4	645	0	1	2	0.2784
5	115873484	rs7721479	0.279	0.4279	0.4402	SEMA6A	503	0	1	2	0.279
3	318022	rs13093895	0.579	0.331	0.2795	CHL1	379	0	1	2	0.2795
8	19859469	rs285	0.2795	0.5211	0.4855	LPL	72	1	1	1	0.2795
6	145033933	rs9403575	0.2797	0.7713	0.5716	UTRN	99	1	0	3	0.2797
5	139374770	rs12515886	0.3368	0.2799	0.2813	NRG2	56	1	1	1	0.2799
10	42943818	rs17028	0.3146	0.2801	0.2996	RET	25	1	1	1	0.2801
3	2136513	rs2727905	0.2802	0.2969	0.4821	CNTN4	645	0	1	2	0.2802
2	29649492	rs13014477	0.5438	0.2803	0.2842	ALK	49	1	1	1	0.2803
5	115839119	rs423834	0.988	0.3682	0.2804	SEMA6A	503	0	1	2	0.2804
3	2978351	rs1391933	0.3996	0.2806	0.3083	CNTN4	645	0	1	2	0.2806
5	168154138	rs4867934	0.5975	0.4279	0.2807	SLIT3	1263	0	1	2	0.2807
2	100965519	rs6719533	0.2811	0.419	0.4388	NPAS2	96	1	0	3	0.2811
1	107662028	rs12044581	0.465	0.2813	0.3245	NTNG1	114	1	0	3	0.2813
9	116892343	rs1271449	0.2813	0.3817	0.4693	TNC	134	1	1	1	0.2813
5	152996726	rs1422889	0.4558	0.2813	0.3148	GRIA1	101	1	0	3	0.2813
3	2799558	rs1474021	0.3516	0.2814	0.353	CNTN4	645	0	1	2	0.2814
3	2956587	rs4685582	0.2815	0.618	0.6951	CNTN4	645	0	1	2	0.2815
5	139217146	rs4912894	0.5765	0.2815	0.3397	NRG2	56	1	1	1	0.2815
6	144933628	rs17073869	0.6695	0.2816	0.3665	UTRN	99	1	0	3	0.2816
2	25455814	rs2304427	0.5701	0.282	0.3396	DTNB	12	1	1	1	0.282
3	394022	rs2387181	0.2821	0.897	0.9683	CHL1	379	0	1	2	0.2821
2	45821737	rs2176347	0.4204	0.2824	0.3186	PRKCE	35	1	1	1	0.2824
19	4069871	rs12459940	0.4557	0.4296	0.2829	MAP2K2	124	1	1	1	0.2829
1	107511901	rs10494061	0.4627	0.3642	0.283	NTNG1	114	1	0	3	0.283
5	168450951	rs296004	0.5097	0.2831	0.3857	SLIT3	1263	0	1	2	0.2831
9	116856051	rs17819305	0.2833	0.5107	0.634	TNC	134	1	1	1	0.2833
2	29947713	rs7574859	0.6652	0.3809	0.2837	ALK	49	1	1	1	0.2837
3	1397869	rs155393	0.512	0.2838	0.3077	CNTN6	862	0	1	2	0.2838
2	46263696	rs2594496	0.3256	0.2838	0.3216	PRKCE	35	1	1	1	0.2838
3	398018	rs11706690	0.2847	0.5592	0.6995	CHL1	379	0	1	2	0.2847
10	53316133	rs6480543	0.6673	0.2847	0.3075	PRKG1	954	0	1	2	0.2847
5	168123021	rs12516464	0.3112	0.2848	0.3982	SLIT3	1263	0	1	2	0.2848
8	27225047	rs6988218	0.3629	0.2848	0.4969	PTK2B	27	1	1	1	0.2848
6	24622548	rs2252525	0.2849	0.3228	0.3448	ALDH5A1	50	1	1	1	0.2849
10	52857787	rs293331	0.3822	0.285	0.3423	PRKG1	954	0	1	2	0.285
9	17597554	rs12380813	0.4716	0.388	0.2853	SH3GL2	538	0	1	2	0.2853
9	17586833	rs2208506	0.6437	0.3099	0.2854	SH3GL2	538	0	1	2	0.2854
2	29532967	rs4346337	0.45	0.2854	0.4038	ALK	49	1	1	1	0.2854
2	29609438	rs6716559	0.2854	0.3624	0.3537	ALK	49	1	1	1	0.2854
9	107420176	rs17309806	0.3528	0.3152	0.2855	FCMD	627	0	1	2	0.2855
5	86718861	rs1062035	0.2857	0.5071	0.385	RASA1	14	1	1	1	0.2857
6	7964196	rs2207720	0.6343	0.2858	0.2971	MUTED	11	1	0	3	0.2858
5	168170257	rs4867597	0.4813	0.5309	0.286	SLIT3	1263	0	1	2	0.286
8	19868843	rs1059611	0.3794	0.3073	0.2861	LPL	72	1	1	1	0.2861
6	53839420	rs9367544	0.5508	0.3094	0.2861	LRRC1	147	1	0	3	0.2861
3	3064669	rs7373276	0.5513	0.3066	0.2865	CNTN4	645	0	1	2	0.2865
10	25275787	rs10764514	0.6288	0.4048	0.2869	PRTFDC1	141	1	0	3	0.2869
6	152244797	rs6557170	0.2869	0.4398	0.369	ESR1	10	1	1	1	0.2869
8	22981099	rs11135693	0.8513	0.391	0.2872	TNFRSF10B	105	1	1	1	0.2872
8	32291552	rs10503907	0.4135	0.5216	0.2873	NRG1	468	0	1	2	0.2873
8	71374445	rs1380897	0.2875	0.5686	0.6937	NCOA2	19	1	1	1	0.2875
3	239293	rs331855	0.3392	0.2875	0.4371	CHL1	379	0	1	2	0.2875
10	53000669	rs11817932	0.7321	0.5453	0.2876	PRKG1	954	0	1	2	0.2876
2	29856667	rs7556785	0.2887	0.4434	0.4839	ALK	49	1	1	1	0.2887
5	152989682	rs1422884	0.6303	0.289	0.3457	GRIA1	101	1	0	3	0.289
8	49021486	rs4873772	0.5005	0.4132	0.289	PRKDC	6	1	1	1	0.289
3	2402611	rs12636800	0.2891	0.3071	0.4433	CNTN4	645	0	1	2	0.2891
1	108261130	rs345308	0.3084	0.2911	0.2894	VAV3	98	1	0	3	0.2894
2	39131355	rs13019754	0.9135	0.4051	0.2896	SOS1	100	1	1	1	0.2896
2	70575493	rs3849384	0.2899	0.9073	0.8704	TGFA	41	1	1	1	0.2899
6	145172271	rs7759754	0.3203	0.2902	0.3146	UTRN	99	1	0	3	0.2902
5	149492235	rs11748255	0.2905	0.4525	0.6664	PDGFRB	2	1	1	1	0.2905
5	168215727	rs6555832	0.2905	0.5295	0.2954	SLIT3	1263	0	1	2	0.2905
5	168517041	rs190935	0.291	0.3349	0.4595	SLIT3	1263	0	1	2	0.291
9	135777793	rs431743	0.291	0.4389	0.5143	VAV2	132	1	1	1	0.291
5	139391887	rs7723119	0.2915	0.5483	0.6287	NRG2	56	1	1	1	0.2915
8	32500953	rs10092055	0.2916	0.442	0.5573	NRG1	468	0	1	2	0.2916
1	107819082	rs621222	0.3413	0.292	0.2929	NTNG1	114	1	0	3	0.292
6	7501543	rs12198780	0.2921	0.4606	0.5277	DSP	54	1	1	1	0.2921
8	22943553	rs4460370	0.293	0.3137	0.3328	TNFRSF10B	105	1	1	1	0.293
7	50738123	rs3779072	0.2931	0.3649	0.5098	GRB10	29	1	0	3	0.2931
5	146165144	rs161041	0.2936	0.3551	0.3554	PPP2R2B	151	1	0	3	0.2936
9	125819315	rs3780680	0.3388	0.2938	0.4729	LHX2	687	0	1	2	0.2938
1	107784016	rs572271	0.7449	0.2939	0.4512	NTNG1	114	1	0	3	0.2939
2	45949960	rs11125038	0.2941	0.9984	0.7839	PRKCE	35	1	1	1	0.2941
2	29432068	rs6729436	0.5094	0.442	0.2941	ALK	49	1	1	1	0.2941
1	108244907	rs12725346	0.3404	0.2944	0.3302	VAV3	98	1	0	3	0.2944
2	46133043	rs11677820	0.6829	0.2948	0.3621	PRKCE	35	1	1	1	0.2948
5	152914175	rs6580023	0.2949	0.342	0.3201	GRIA1	101	1	0	3	0.2949
1	107728686	rs12048014	0.2952	0.4773	0.6447	NTNG1	114	1	0	3	0.2952
5	131848896	rs17622656	0.6108	0.2955	0.3098	IRF1	121	1	1	1	0.2955
9	132745575	rs12005009	0.3068	0.2956	0.3332	ABL1	131	1	0	3	0.2956
8	31096934	rs4733225	0.9437	0.4985	0.2957	WRN	92	1	0	3	0.2957
9	107371898	rs12336844	0.6486	0.2961	0.2991	FCMD	627	0	1	2	0.2961
2	46123882	rs1470597	0.365	0.2961	0.4179	PRKCE	35	1	1	1	0.2961
5	115931808	rs2840113	0.2971	0.7393	0.7562	SEMA6A	503	0	1	2	0.2971
2	29661394	rs4381747	0.2974	0.3982	0.4509	ALK	49	1	1	1	0.2974
5	168308872	rs6555837	0.4805	0.4242	0.2975	SLIT3	1263	0	1	2	0.2975
3	2390367	rs9879546	0.9113	0.4336	0.2975	CNTN4	645	0	1	2	0.2975
9	116902327	rs1250026	0.3637	0.2976	0.4581	TNC	134	1	1	1	0.2976
10	52988244	rs4492772	0.4976	0.6118	0.2982	PRKG1	954	0	1	2	0.2982
8	31017804	rs10808311	0.2984	0.3561	0.6083	WRN	92	1	0	3	0.2984
2	36663000	rs1179494	0.2985	0.3309	0.3779	FEZ2	285	0	1	2	0.2985
8	19868351	rs3200218	0.3637	0.3818	0.2986	LPL	72	1	1	1	0.2986
5	115924462	rs247455	0.2987	0.513	0.4674	SEMA6A	503	0	1	2	0.2987
1	107673387	rs7512405	0.3214	0.2988	0.3156	NTNG1	114	1	0	3	0.2988
3	227344	rs4685448	0.2989	0.3208	0.3245	CHL1	379	0	1	2	0.2989
9	133382217	rs17537644	0.2991	0.3877	0.4135	POMT1	129	1	0	3	0.2991
6	7974944	rs2815132	0.5153	0.3592	0.2992	MUTED	11	1	0	3	0.2992
2	29668986	rs7561914	0.2997	0.6216	0.7189	ALK	49	1	1	1	0.2997
10	25195413	rs9418462	0.2999	0.7035	0.5232	PRTFDC1	141	1	0	3	0.2999
2	46047720	rs2595205	0.3	0.3264	0.4758	PRKCE	35	1	1	1	0.3
19	3752365	rs11878611	0.3001	0.8466	0.909	MATK	31	1	0	3	0.3001
5	168130042	rs6555826	0.3006	0.3763	0.3812	SLIT3	1263	0	1	2	0.3006
7	50697946	rs2715094	0.365	0.3226	0.301	GRB10	29	1	0	3	0.301
2	100965950	rs3754680	0.9998	0.3128	0.3011	NPAS2	96	1	0	3	0.3011
5	108280130	rs11955321	0.4716	0.3012	0.3197	FER	30	1	1	1	0.3012
2	29292159	rs11885445	0.3054	0.3018	0.3334	ALK	49	1	1	1	0.3018
5	78797532	rs12522716	0.6187	0.4378	0.3021	HOMER1	32	1	1	1	0.3021
10	53258046	rs10508958	0.5642	0.3023	0.3662	PRKG1	954	0	1	2	0.3023
6	7516326	rs2806233	0.3024	0.9678	0.9774	DSP	54	1	1	1	0.3024
9	134757764	rs1050700	0.3026	0.641	0.7407	TSC1	24	1	1	1	0.3026
2	45980822	rs1463163	0.3033	0.7247	0.8193	PRKCE	35	1	1	1	0.3033
5	168590949	rs10043015	0.3034	0.5202	0.571	SLIT3	1263	0	1	2	0.3034
6	152320906	rs3020394	0.3037	0.6317	0.6919	ESR1	10	1	1	1	0.3037
3	1315717	rs3821433	0.3037	0.3331	0.3247	CNTN6	862	0	1	2	0.3037
5	139390694	rs13173983	0.3226	0.4376	0.3039	NRG2	56	1	1	1	0.3039
3	2647217	rs2728071	0.5289	0.3045	0.3286	CNTN4	645	0	1	2	0.3045
8	32424548	rs12707704	0.44	0.3232	0.3047	NRG1	468	0	1	2	0.3047
10	53427491	rs2339894	0.3924	0.3047	0.3259	PRKG1	954	0	1	2	0.3047
10	53330084	rs1937663	0.671	0.3959	0.305	PRKG1	954	0	1	2	0.305
2	46061470	rs6705717	0.916	0.3761	0.3057	PRKCE	35	1	1	1	0.3057
8	32548477	rs4733361	0.3058	0.4095	0.477	NRG1	468	0	1	2	0.3058
2	29584211	rs7602452	0.7531	0.306	0.3674	ALK	49	1	1	1	0.306
3	2237692	rs1523314	0.3061	0.3459	0.309	CNTN4	645	0	1	2	0.3061
5	168205931	rs10068957	0.3062	0.6547	0.4172	SLIT3	1263	0	1	2	0.3062
10	52871255	rs10997575	0.8088	0.3063	0.3624	PRKG1	954	0	1	2	0.3063
9	138532705	rs3125009	0.3063	0.4377	0.3998	NOTCH1	439	0	1	2	0.3063
10	25202277	rs10828716	0.3065	0.5281	0.3912	PRTFDC1	141	1	0	3	0.3065
2	70537572	rs7606793	0.5857	0.3065	0.4031	TGFA	41	1	1	1	0.3065
9	124025606	rs10818652	0.307	0.5778	0.529	LHX6	464	0	1	2	0.307
3	2339534	rs1145045	0.3071	0.7114	0.8905	CNTN4	645	0	1	2	0.3071
1	206348562	rs4844406	0.3071	0.5302	0.3271	PLXNA2	115	1	1	1	0.3071
2	29767630	rs10177723	0.3072	0.4295	0.4424	ALK	49	1	1	1	0.3072
12	5473893	rs6332	0.3072	0.5513	0.7643	NTF3	3573	0	1	2	0.3072
19	3745099	rs9676784	0.5269	0.3072	0.4053	MATK	31	1	0	3	0.3072
5	88141370	rs700591	0.3073	0.6035	0.4303	MEF2C	642	0	1	2	0.3073
2	29468937	rs13415294	0.6062	0.3074	0.3074	ALK	49	1	1	1	0.3074
5	168601394	rs745683	0.3076	0.7057	0.6723	SLIT3	1263	0	1	2	0.3076
2	105845183	rs3769502	0.9693	0.375	0.3078	NCK2	16	1	1	1	0.3078
9	17611965	rs1555422	0.7482	0.3083	0.3184	SH3GL2	538	0	1	2	0.3083
16	67867637	rs153047	0.3219	0.3091	0.3529	SNTB2	66	1	0	3	0.3091
10	53235324	rs1937652	0.3304	0.3435	0.3093	PRKG1	954	0	1	2	0.3093
8	57056975	rs2719246	0.4229	0.3114	0.3094	LYN	18	1	1	1	0.3094
10	52922321	rs7921499	0.6614	0.4386	0.3094	PRKG1	954	0	1	2	0.3094
3	1268342	rs9837484	0.3097	0.6807	0.6717	CNTN6	862	0	1	2	0.3097
8	31143985	rs4987036	0.4438	0.4652	0.31	WRN	92	1	0	3	0.31
8	19843921	rs1534649	0.3834	0.3105	0.4188	LPL	72	1	1	1	0.3105
5	152971591	rs1493383	0.6617	0.3106	0.3311	GRIA1	101	1	0	3	0.3106
2	29269870	rs1881421	0.3106	0.37	0.4571	ALK	49	1	1	1	0.3106
2	46242438	rs870140	0.5575	0.3107	0.4424	PRKCE	35	1	1	1	0.3107
8	51541878	rs1904997	0.4487	0.3776	0.311	SNTG1	127	1	0	3	0.311
1	206366751	rs11118991	0.3951	0.5245	0.3115	PLXNA2	115	1	1	1	0.3115
8	56964623	rs333619	0.7539	0.319	0.3116	LYN	18	1	1	1	0.3116
5	168121258	rs17070430	0.6195	0.3117	0.3178	SLIT3	1263	0	1	2	0.3117
2	29463527	rs4074942	0.5505	0.3117	0.4186	ALK	49	1	1	1	0.3117
2	45952739	rs4997980	0.4146	0.3247	0.3119	PRKCE	35	1	1	1	0.3119
5	168097977	rs10079276	0.3121	0.4486	0.515	SLIT3	1263	0	1	2	0.3121
3	2548461	rs17015816	0.49	0.3121	0.3659	CNTN4	645	0	1	2	0.3121
8	31085815	rs2113950	0.502	0.3122	0.5585	WRN	92	1	0	3	0.3122
1	109572586	rs683182	0.809	0.4485	0.3123	SARS	43	1	1	1	0.3123
2	45981962	rs10187908	0.5729	0.3124	0.3435	PRKCE	35	1	1	1	0.3124
1	108037242	rs7530592	0.3128	0.4562	0.4963	VAV3	98	1	0	3	0.3128
2	105811713	rs2163350	0.3129	0.3956	0.3758	NCK2	16	1	1	1	0.3129
2	46009575	rs6712478	0.313	0.5984	0.6102	PRKCE	35	1	1	1	0.313
10	52993010	rs12359318	0.3133	0.5627	0.4736	PRKG1	954	0	1	2	0.3133
5	88106172	rs6872000	0.3141	0.6725	0.5019	MEF2C	642	0	1	2	0.3141
5	88115255	rs7712452	0.3141	0.6725	0.5019	MEF2C	642	0	1	2	0.3141
2	100896053	rs12989454	0.3143	0.6922	0.593	NPAS2	96	1	0	3	0.3143
8	120674833	rs2249015	0.3148	0.5181	0.5497	ENPP2	148	1	1	1	0.3148
3	1395284	rs3843386	0.702	0.3158	0.3593	CNTN6	862	0	1	2	0.3158
5	108440011	rs17450166	0.3519	0.4783	0.3159	FER	30	1	1	1	0.3159
1	108226267	rs345290	0.3159	0.4496	0.5002	VAV3	98	1	0	3	0.3159
2	45932468	rs7581914	0.3166	0.3684	0.3621	PRKCE	35	1	1	1	0.3166
5	141334300	rs164494	0.3406	0.4147	0.3168	RNF14	138	1	0	3	0.3168
10	52941060	rs10762182	0.4304	0.3871	0.3169	PRKG1	954	0	1	2	0.3169
2	46216981	rs3768738	0.4957	0.3294	0.3169	PRKCE	35	1	1	1	0.3169
2	29307922	rs1104870	0.5087	0.3171	0.3563	ALK	49	1	1	1	0.3171
10	13370297	rs7900830	0.4057	0.3171	0.3591	PHYH	2107	0	1	2	0.3171
5	108163864	rs10073668	0.5641	0.4517	0.3173	FER	30	1	1	1	0.3173
3	2310471	rs1014805	0.3174	0.5804	0.8193	CNTN4	645	0	1	2	0.3174
10	52918572	rs1326251	0.3177	0.4959	0.462	PRKG1	954	0	1	2	0.3177
3	2777443	rs2320960	0.543	0.3727	0.3179	CNTN4	645	0	1	2	0.3179
9	17625689	rs1998248	0.3443	0.3182	0.3483	SH3GL2	538	0	1	2	0.3182
6	137036903	rs9402839	0.3182	0.4257	0.3264	MAP3K5	97	1	0	3	0.3182
8	32699228	rs17669659	0.4339	0.3881	0.3185	NRG1	468	0	1	2	0.3185
2	100902188	rs356644	0.3185	0.7548	0.9337	NPAS2	96	1	0	3	0.3185
10	131446662	rs7075748	0.7117	0.3519	0.3188	MGMT	78	1	0	3	0.3188
10	53322678	rs6480550	0.3191	0.6327	0.6274	PRKG1	954	0	1	2	0.3191
3	216572	rs17329226	0.3198	0.4181	0.3813	CHL1	379	0	1	2	0.3198
10	13376958	rs11258312	0.32	0.4226	0.4135	PHYH	2107	0	1	2	0.32
8	27242368	rs6557992	0.32	0.5211	0.614	PTK2B	27	1	1	1	0.32
10	53115673	rs10740321	0.4224	0.3204	0.3686	PRKG1	954	0	1	2	0.3204
3	2382293	rs6801812	0.5839	0.3204	0.3678	CNTN4	645	0	1	2	0.3204
5	168238005	rs12153720	0.7392	0.3205	0.3565	SLIT3	1263	0	1	2	0.3205
19	2722641	rs741103	0.321	0.7796	0.7592	SGTA	95	1	0	3	0.321
5	142659590	rs10482682	0.4509	0.4257	0.3213	NR3C1	38	1	0	3	0.3213
3	2174112	rs9873153	0.4158	0.3214	0.5164	CNTN4	645	0	1	2	0.3214
6	36106754	rs13196204	0.3216	0.4124	0.3911	MAPK14	120	1	1	1	0.3216
5	88138037	rs17558396	0.3216	0.8213	0.7085	MEF2C	642	0	1	2	0.3216
3	2981642	rs17023766	0.5295	0.3438	0.322	CNTN4	645	0	1	2	0.322
5	168105521	rs10434687	0.3223	0.4058	0.4709	SLIT3	1263	0	1	2	0.3223
9	116848606	rs2104772	0.3913	0.4096	0.3226	TNC	134	1	1	1	0.3226
3	2539452	rs1479552	0.3228	0.3618	0.3562	CNTN4	645	0	1	2	0.3228
5	115927031	rs9327007	0.3229	0.7755	0.8904	SEMA6A	503	0	1	2	0.3229
9	17756422	rs2224953	0.4822	0.3234	0.3865	SH3GL2	538	0	1	2	0.3234
2	45739765	rs588206	0.3236	0.3479	0.4189	PRKCE	35	1	1	1	0.3236
2	45737717	rs666334	0.3236	0.3479	0.4189	PRKCE	35	1	1	1	0.3236
1	206276008	rs4844633	0.7563	0.3237	0.406	PLXNA2	115	1	1	1	0.3237
9	132660695	rs10901285	0.3242	0.64	0.6164	ABL1	131	1	0	3	0.3242
10	52814962	rs10740244	0.5106	0.3244	0.4342	PRKG1	954	0	1	2	0.3244
5	108379859	rs9326757	0.6499	0.3244	0.4902	FER	30	1	1	1	0.3244
3	1394093	rs3772277	0.8249	0.3245	0.3441	CNTN6	862	0	1	2	0.3245
2	105732664	rs997522	0.3245	0.5687	0.6268	NCK2	16	1	1	1	0.3245
19	7145976	rs4804377	0.3255	0.5436	0.6512	INSR	109	1	1	1	0.3255
10	53011959	rs10740303	0.3257	0.7219	0.8215	PRKG1	954	0	1	2	0.3257
5	168653770	rs4432908	0.3257	0.676	0.6102	SLIT3	1263	0	1	2	0.3257
2	45781590	rs11674329	0.3263	0.4382	0.3818	PRKCE	35	1	1	1	0.3263
8	32288979	rs6982837	0.3263	0.3762	0.4944	NRG1	468	0	1	2	0.3263
5	168563029	rs297858	0.7432	0.3264	0.3915	SLIT3	1263	0	1	2	0.3264
5	153034519	rs7709884	0.3264	0.3299	0.3675	GRIA1	101	1	0	3	0.3264
2	46698161	rs3754551	0.3265	0.3542	0.3542	CRIPT	104	1	0	3	0.3265
5	168097322	rs11743823	0.53	0.3271	0.4204	SLIT3	1263	0	1	2	0.3271
2	27006378	rs1371614	0.7954	0.3452	0.3273	DPYSL5	2357	0	1	2	0.3273
10	53350105	rs12259464	0.4011	0.3274	0.4489	PRKG1	954	0	1	2	0.3274
2	21091049	rs673548	0.5364	0.3447	0.3276	APOB	47	1	1	1	0.3276
8	51528506	rs13258880	0.3447	0.3278	0.3924	SNTG1	127	1	0	3	0.3278
5	168414893	rs17070775	0.3279	0.4996	0.5342	SLIT3	1263	0	1	2	0.3279
6	136926504	rs13203080	0.328	0.4166	0.4097	MAP3K5	97	1	0	3	0.328
2	29392364	rs2339469	0.381	0.4371	0.3281	ALK	49	1	1	1	0.3281
6	152348954	rs3020407	0.3284	0.5705	0.4794	ESR1	10	1	1	1	0.3284
19	7177144	rs4804418	0.4058	0.3285	0.3903	INSR	109	1	1	1	0.3285
5	151262736	rs4958283	0.7353	0.3285	0.405	GLRA1	405	0	1	2	0.3285
1	205053549	rs7521798	0.5281	0.3288	0.3888	IL19	149	1	0	3	0.3288
3	2878983	rs10510239	0.3534	0.4932	0.329	CNTN4	645	0	1	2	0.329
4	185791294	rs2720376	0.3292	0.6103	0.7288	CASP3	60	1	1	1	0.3292
2	100896250	rs11894671	0.482	0.335	0.3293	NPAS2	96	1	0	3	0.3293
2	70537959	rs930655	0.3293	0.9631	0.9108	TGFA	41	1	1	1	0.3293
10	53444736	rs11596261	0.3756	0.566	0.3294	PRKG1	954	0	1	2	0.3294
8	27351026	rs2288617	0.3294	0.4037	0.4092	PTK2B	27	1	1	1	0.3294
3	2715150	rs2728029	0.3295	0.3771	0.4147	CNTN4	645	0	1	2	0.3295
5	152880879	rs1826532	0.8562	0.4289	0.3296	GRIA1	101	1	0	3	0.3296
5	139380277	rs2115048	0.3403	0.3297	0.3521	NRG2	56	1	1	1	0.3297
1	206462807	rs12126061	0.33	0.4461	0.4083	PLXNA2	115	1	1	1	0.33
5	152913605	rs6861065	0.3303	0.3806	0.3566	GRIA1	101	1	0	3	0.3303
2	29963753	rs12993382	0.3871	0.334	0.331	ALK	49	1	1	1	0.331
9	17663601	rs7047514	0.3311	0.7266	0.746	SH3GL2	538	0	1	2	0.3311
10	22684992	rs3952313	0.3736	0.4001	0.332	SPAG6	81	1	0	3	0.332
9	116844488	rs7021589	0.332	0.4445	0.6607	TNC	134	1	1	1	0.332
3	2782715	rs9310847	0.4604	0.4997	0.332	CNTN4	645	0	1	2	0.332
6	144943208	rs6906465	0.9552	0.3322	0.3809	UTRN	99	1	0	3	0.3322
5	168138231	rs10866630	0.3806	0.3323	0.3615	SLIT3	1263	0	1	2	0.3323
3	2876647	rs10510238	0.4692	0.3325	0.3618	CNTN4	645	0	1	2	0.3325
3	3069310	rs9848578	0.3924	0.3326	0.3587	CNTN4	645	0	1	2	0.3326
2	46249751	rs3754562	0.6448	0.3541	0.3327	PRKCE	35	1	1	1	0.3327
9	138527753	rs2229971	0.3329	0.4301	0.4272	NOTCH1	439	0	1	2	0.3329
8	27301638	rs11787212	0.3459	0.333	0.3415	PTK2B	27	1	1	1	0.333
1	202428214	rs2510	0.3339	0.8422	0.8722	KISS1	57	1	0	3	0.3339
7	50718584	rs10248619	0.4438	0.3344	0.3476	GRB10	29	1	0	3	0.3344
1	206448368	rs12094123	0.3344	0.6896	0.6276	PLXNA2	115	1	1	1	0.3344
7	55147338	rs7796872	0.5654	0.3345	0.3857	EGFR	8	1	0	3	0.3345
3	1364117	rs17038032	0.3346	0.4458	0.5319	CNTN6	862	0	1	2	0.3346
2	25568420	rs1507705	0.3352	0.3801	0.3958	DTNB	12	1	1	1	0.3352
2	29577687	rs4261679	0.3466	0.3356	0.349	ALK	49	1	1	1	0.3356
1	108039616	rs2494057	0.5172	0.3861	0.3359	VAV3	98	1	0	3	0.3359
2	29636525	rs4280415	0.6406	0.3679	0.3361	ALK	49	1	1	1	0.3361
10	33613812	rs7079372	0.532	0.3362	0.4713	NRP1	291	0	1	2	0.3362
3	2242782	rs1153524	0.3365	0.5001	0.4973	CNTN4	645	0	1	2	0.3365
10	33508175	rs2506143	0.3367	0.8199	0.7216	NRP1	291	0	1	2	0.3367
10	33645638	rs2768420	0.4601	0.5566	0.3368	NRP1	291	0	1	2	0.3368
10	53534408	rs11000792	0.4654	0.3373	0.3636	PRKG1	954	0	1	2	0.3373
3	2210157	rs9857385	0.6856	0.3604	0.3373	CNTN4	645	0	1	2	0.3373
6	35872921	rs3748051	0.3378	0.3395	0.6335	CLPS	87	1	0	3	0.3378
3	2624873	rs1382866	0.7861	0.3383	0.389	CNTN4	645	0	1	2	0.3383
8	32619282	rs10095694	0.339	0.5174	0.5694	NRG1	468	0	1	2	0.339
3	2675315	rs7637377	0.3392	0.6228	0.5869	CNTN4	645	0	1	2	0.3392
10	42932615	rs2742234	0.3397	0.3632	0.3728	RET	25	1	1	1	0.3397
10	53600792	rs7910470	0.3398	0.403	0.4415	PRKG1	954	0	1	2	0.3398
2	45918963	rs2345625	0.6009	0.3632	0.3399	PRKCE	35	1	1	1	0.3399
3	1275315	rs9810276	0.3403	0.3781	0.3618	CNTN6	862	0	1	2	0.3403
8	73906404	rs1822064	0.3406	0.407	0.3929	KCNB2	59	1	0	3	0.3406
3	2224261	rs1153539	0.4972	0.3408	0.4383	CNTN4	645	0	1	2	0.3408
5	78822114	rs10077726	0.8166	0.461	0.341	HOMER1	32	1	1	1	0.341
3	2170258	rs13069426	0.3411	0.3422	0.3776	CNTN4	645	0	1	2	0.3411
2	46227889	rs6544874	0.6667	0.3412	0.4249	PRKCE	35	1	1	1	0.3412
2	70545274	rs6749533	0.3888	0.4096	0.3414	TGFA	41	1	1	1	0.3414
3	2813701	rs7637437	0.9351	0.3415	0.4204	CNTN4	645	0	1	2	0.3415
5	139256676	rs1422717	0.5188	0.4443	0.342	NRG2	56	1	1	1	0.342
2	29650721	rs6547951	0.7219	0.354	0.342	ALK	49	1	1	1	0.342
3	2401104	rs3856841	0.3422	0.5438	0.6438	CNTN4	645	0	1	2	0.3422
5	149485682	rs919751	0.3422	0.3524	0.4768	PDGFRB	2	1	1	1	0.3422
10	131287811	rs551491	0.3461	0.3427	0.4207	MGMT	78	1	0	3	0.3427
2	25491609	rs13013139	0.3428	0.6133	0.6217	DTNB	12	1	1	1	0.3428
2	45759450	rs2204204	0.3701	0.426	0.3431	PRKCE	35	1	1	1	0.3431
2	31457111	rs6718606	0.3434	0.4782	0.4115	XDH	89	1	0	3	0.3434
3	2462697	rs2174018	0.6208	0.4041	0.3439	CNTN4	645	0	1	2	0.3439
5	108270059	rs6860580	0.4083	0.5086	0.3439	FER	30	1	1	1	0.3439
3	2977602	rs17029808	0.4171	0.3442	0.3835	CNTN4	645	0	1	2	0.3442
1	107620127	rs7537462	0.7033	0.5027	0.3442	NTNG1	114	1	0	3	0.3442
2	29526051	rs4366858	0.3443	0.5752	0.5663	ALK	49	1	1	1	0.3443
7	55173424	rs12666347	0.3445	0.6778	0.5803	EGFR	8	1	0	3	0.3445
2	29404195	rs11692807	0.345	0.4264	0.4693	ALK	49	1	1	1	0.345
3	1322567	rs1858066	0.8559	0.3453	0.3588	CNTN6	862	0	1	2	0.3453
3	1322775	rs378906	0.6179	0.3453	0.4711	CNTN6	862	0	1	2	0.3453
6	137011546	rs1997703	0.4938	0.3455	0.5901	MAP3K5	97	1	0	3	0.3455
2	105805560	rs6737260	0.7627	0.3983	0.3459	NCK2	16	1	1	1	0.3459
2	29549991	rs4666219	0.3887	0.3462	0.4077	ALK	49	1	1	1	0.3462
3	2628258	rs1904393	0.7994	0.3465	0.4254	CNTN4	645	0	1	2	0.3465
5	108327643	rs7735749	0.5124	0.3465	0.4276	FER	30	1	1	1	0.3465
3	3073041	rs163352	0.4376	0.3466	0.4095	CNTN4	645	0	1	2	0.3466
2	46258349	rs10210199	0.4512	0.4401	0.3469	PRKCE	35	1	1	1	0.3469
6	152241052	rs11155819	0.3475	0.4971	0.4702	ESR1	10	1	1	1	0.3475
2	46198221	rs11125051	0.6035	0.3477	0.4074	PRKCE	35	1	1	1	0.3477
2	46705537	rs3087822	0.9213	0.3479	0.3734	CRIPT	104	1	0	3	0.3479
10	25214707	rs7096011	0.5576	0.3479	0.3803	PRTFDC1	141	1	0	3	0.3479
2	45926828	rs4953269	0.348	0.9024	0.9957	PRKCE	35	1	1	1	0.348
7	55128550	rs4947973	0.621	0.3893	0.3482	EGFR	8	1	0	3	0.3482
19	4506786	rs10409783	0.3489	0.7513	0.9073	SEMA6B	460	0	1	2	0.3489
5	168509458	rs6866129	0.4782	0.5774	0.3489	SLIT3	1263	0	1	2	0.3489
10	52894951	rs10823045	0.3492	0.7838	0.7639	PRKG1	954	0	1	2	0.3492
2	70618119	rs431964	0.6937	0.3505	0.3493	TGFA	41	1	1	1	0.3493
4	26094272	rs2725302	0.5238	0.3724	0.3495	CCKAR	83	1	1	1	0.3495
1	107973904	rs7417158	0.3496	0.6287	0.5597	VAV3	98	1	0	3	0.3496
3	305037	rs3933034	0.4262	0.3836	0.3497	CHL1	379	0	1	2	0.3497
8	73623242	rs1431663	0.3499	0.5919	0.7516	KCNB2	59	1	0	3	0.3499
2	105739103	rs12712216	0.35	0.4271	0.4547	NCK2	16	1	1	1	0.35
12	119144380	rs10774543	0.3501	0.9578	0.984	PXN	74	1	0	3	0.3501
2	45927221	rs6719779	0.3501	0.4648	0.5158	PRKCE	35	1	1	1	0.3501
6	136981511	rs9321564	0.9125	0.3502	0.4229	MAP3K5	97	1	0	3	0.3502
10	52893357	rs10997638	0.5158	0.3503	0.3691	PRKG1	954	0	1	2	0.3503
9	17593496	rs10810813	0.6715	0.3506	0.5233	SH3GL2	538	0	1	2	0.3506
8	27293625	rs4732720	0.3511	0.3931	0.3854	PTK2B	27	1	1	1	0.3511
1	206367842	rs7528264	0.3578	0.3513	0.3994	PLXNA2	115	1	1	1	0.3513
5	115862332	rs258015	0.3517	0.3922	0.4247	SEMA6A	503	0	1	2	0.3517
3	2557255	rs6787604	0.3518	0.4068	0.3599	CNTN4	645	0	1	2	0.3518
3	2568544	rs2728054	0.5839	0.352	0.409	CNTN4	645	0	1	2	0.352
5	153169123	rs2926835	0.6086	0.4365	0.3523	GRIA1	101	1	0	3	0.3523
6	152181735	rs3844508	0.3532	0.8369	0.8582	ESR1	10	1	1	1	0.3532
2	45842527	rs7582320	0.6971	0.3532	0.4023	PRKCE	35	1	1	1	0.3532
10	131232119	rs3858300	0.3533	0.5113	0.4277	MGMT	78	1	0	3	0.3533
3	2395095	rs13092590	0.8623	0.4547	0.3534	CNTN4	645	0	1	2	0.3534
3	2334290	rs13064858	0.3535	0.7273	0.9278	CNTN4	645	0	1	2	0.3535
9	21971583	rs4074785	0.3536	0.5897	0.7634	CDKN2A	33	1	1	1	0.3536
5	168578301	rs716866	0.3539	0.9768	0.9349	SLIT3	1263	0	1	2	0.3539
1	108101664	rs11808011	0.3541	0.7925	0.5012	VAV3	98	1	0	3	0.3541
5	108242312	rs6873130	0.5569	0.5184	0.3551	FER	30	1	1	1	0.3551
3	354908	rs2060309	0.3555	0.5387	0.4903	CHL1	379	0	1	2	0.3555
5	168640140	rs11134568	0.3558	0.686	0.5959	SLIT3	1263	0	1	2	0.3558
2	63679438	rs1255	0.4334	0.356	0.5189	MDH1	68	1	0	3	0.356
10	13381384	rs3802586	0.3562	0.4277	0.5281	PHYH	2107	0	1	2	0.3562
2	70619221	rs1597253	0.3563	0.4606	0.404	TGFA	41	1	1	1	0.3563
3	2640665	rs2600308	0.9766	0.3566	0.3918	CNTN4	645	0	1	2	0.3566
5	137688881	rs7715815	0.3566	0.5101	0.5586	CDC25C	80	1	0	3	0.3566
3	402635	rs7349532	0.6926	0.5024	0.3567	CHL1	379	0	1	2	0.3567
10	25220010	rs1543576	0.4333	0.4696	0.3576	PRTFDC1	141	1	0	3	0.3576
2	45825551	rs12995580	0.5525	0.4368	0.3577	PRKCE	35	1	1	1	0.3577
5	168491381	rs2668046	0.4058	0.415	0.3577	SLIT3	1263	0	1	2	0.3577
6	10520174	rs1675414	0.4695	0.3579	0.4159	TFAP2A	133	1	1	1	0.3579
5	146177061	rs1432892	0.3582	0.5194	0.5364	PPP2R2B	151	1	0	3	0.3582
9	115374598	rs4979257	0.7944	0.393	0.3588	RGS3	106	1	1	1	0.3588
8	27320869	rs11986969	0.3589	0.3829	0.5568	PTK2B	27	1	1	1	0.3589
5	168166391	rs17553840	0.4181	0.4129	0.359	SLIT3	1263	0	1	2	0.359
5	168079127	rs11749992	0.3971	0.3594	0.4314	SLIT3	1263	0	1	2	0.3594
3	2402030	rs1827451	0.3699	0.3594	0.3785	CNTN4	645	0	1	2	0.3594
9	115396337	rs12341266	0.4921	0.36	0.365	RGS3	106	1	1	1	0.36
5	168590447	rs12515501	0.3604	0.5622	0.5148	SLIT3	1263	0	1	2	0.3604
2	31419628	rs169596	0.3772	0.4305	0.3604	XDH	89	1	0	3	0.3604
3	2337468	rs17786807	0.3606	0.4731	0.5199	CNTN4	645	0	1	2	0.3606
10	53013497	rs10733845	0.3607	0.9358	0.7635	PRKG1	954	0	1	2	0.3607
2	46189218	rs7601378	0.3607	0.5129	0.4121	PRKCE	35	1	1	1	0.3607
2	85482067	rs2002444	0.3614	0.469	0.4056	CAPG	143	1	1	1	0.3614
3	2873037	rs11715403	0.5409	0.4101	0.3615	CNTN4	645	0	1	2	0.3615
2	29473567	rs4477867	0.7664	0.3618	0.3677	ALK	49	1	1	1	0.3618
5	168167758	rs883242	0.3636	0.3691	0.3619	SLIT3	1263	0	1	2	0.3619
5	108408849	rs892009	0.5602	0.3619	0.4729	FER	30	1	1	1	0.3619
8	110639236	rs2844232	0.3621	0.9897	0.9794	EBAG9	7	1	0	3	0.3621
11	109809813	rs7121928	0.3621	0.552	0.4903	FDX1	2202	0	1	2	0.3621
5	152973782	rs2910268	0.6597	0.3842	0.3622	GRIA1	101	1	0	3	0.3622
1	108299355	rs345272	0.3623	0.6695	0.6933	VAV3	98	1	0	3	0.3623
9	135735786	rs12001216	0.3625	0.4963	0.5317	VAV2	132	1	1	1	0.3625
8	32585951	rs2439279	0.3625	0.5427	0.5733	NRG1	468	0	1	2	0.3625
2	85475570	rs6886	0.495	0.3685	0.3628	CAPG	143	1	1	1	0.3628
10	52529191	rs7090485	0.3629	0.8523	0.9916	PRKG1	954	0	1	2	0.3629
10	52696781	rs1561039	0.4017	0.3729	0.3631	PRKG1	954	0	1	2	0.3631
3	2968366	rs344405	0.4852	0.3633	0.5471	CNTN4	645	0	1	2	0.3633
3	2837414	rs11129309	0.3634	0.9338	0.9761	CNTN4	645	0	1	2	0.3634
9	135816278	rs2073829	0.5251	0.3637	0.539	VAV2	132	1	1	1	0.3637
9	132739669	rs7851994	0.6078	0.5374	0.3637	ABL1	131	1	0	3	0.3637
8	80839084	rs1046472	0.3638	0.7	0.8009	HEY1	651	0	1	2	0.3638
5	79024525	rs2055432	0.3641	0.9147	0.8777	CMYA5	140	1	0	3	0.3641
6	138241110	rs610604	0.3646	0.4869	0.5171	TNFAIP3	69	1	1	1	0.3646
2	31412599	rs2268800	0.3647	0.4887	0.408	XDH	89	1	0	3	0.3647
5	108401005	rs3822684	0.4154	0.3648	0.514	FER	30	1	1	1	0.3648
9	17679047	rs7874762	0.3651	0.6175	0.6665	SH3GL2	538	0	1	2	0.3651
8	27363012	rs6557999	0.4986	0.3658	0.5076	PTK2B	27	1	1	1	0.3658
8	73909070	rs2919409	0.3659	0.7763	0.8643	KCNB2	59	1	0	3	0.3659
10	52909458	rs10997741	0.3663	0.8706	0.9157	PRKG1	954	0	1	2	0.3663
10	33592109	rs7899851	0.6542	0.3668	0.4396	NRP1	291	0	1	2	0.3668
9	17728857	rs720268	0.972	0.3677	0.4073	SH3GL2	538	0	1	2	0.3677
8	73977637	rs6472714	0.3679	0.4451	0.4381	KCNB2	59	1	0	3	0.3679
5	142710569	rs4912905	0.368	0.4845	0.5615	NR3C1	38	1	0	3	0.368
2	45963929	rs735112	0.6133	0.441	0.3682	PRKCE	35	1	1	1	0.3682
8	143563731	rs4074758	0.5642	0.3686	0.4075	BAI1	146	1	0	3	0.3686
8	73848086	rs2255512	0.4955	0.4677	0.3688	KCNB2	59	1	0	3	0.3688
8	38405382	rs2288696	0.3688	0.4501	0.5194	FGFR1	298	0	1	2	0.3688
10	53383812	rs16925235	0.5737	0.3689	0.3865	PRKG1	954	0	1	2	0.3689
2	100972943	rs6726870	0.6816	0.4354	0.3694	NPAS2	96	1	0	3	0.3694
8	74002410	rs1545828	0.3724	0.4139	0.3696	KCNB2	59	1	0	3	0.3696
5	149504372	rs3776078	0.4795	0.3698	0.5597	PDGFRB	2	1	1	1	0.3698
2	45948309	rs11125037	0.7994	0.4564	0.37	PRKCE	35	1	1	1	0.37
3	1297885	rs3864030	0.37	0.5402	0.6045	CNTN6	862	0	1	2	0.37
8	142035349	rs7007003	0.3705	0.5796	0.5245	PTK2	13	1	1	1	0.3705
8	73909651	rs16938410	0.4269	0.3706	0.5355	KCNB2	59	1	0	3	0.3706
7	50669157	rs2529388	0.4207	0.3713	0.4365	GRB10	29	1	0	3	0.3713
8	38426084	rs10105686	0.8258	0.4623	0.3714	FGFR1	298	0	1	2	0.3714
19	7154732	rs6510960	0.3715	0.8763	0.8995	INSR	109	1	1	1	0.3715
6	142450400	rs11155234	0.3719	0.556	0.5805	NMBR	21	1	1	1	0.3719
12	119152369	rs3888586	0.8216	0.3901	0.3719	PXN	74	1	0	3	0.3719
3	2790150	rs3935671	0.4454	0.3816	0.3723	CNTN4	645	0	1	2	0.3723
5	168026100	rs1048307	0.5867	0.3727	0.432	SLIT3	1263	0	1	2	0.3727
2	29553706	rs7585696	0.3729	0.5542	0.6145	ALK	49	1	1	1	0.3729
9	17749497	rs10810848	0.4802	0.3957	0.3734	SH3GL2	538	0	1	2	0.3734
5	153159719	rs17115251	0.8129	0.471	0.3739	GRIA1	101	1	0	3	0.3739
3	2966404	rs344403	0.3739	0.5895	0.8083	CNTN4	645	0	1	2	0.3739
10	131404381	rs4750768	0.3743	0.7575	0.8428	MGMT	78	1	0	3	0.3743
2	29417693	rs1881425	0.6187	0.4262	0.3747	ALK	49	1	1	1	0.3747
9	134759936	rs739441	0.5849	0.4412	0.3747	TSC1	24	1	1	1	0.3747
10	53271990	rs16923985	0.3748	0.9538	0.8594	PRKG1	954	0	1	2	0.3748
5	108434198	rs975056	0.9336	0.3753	0.4036	FER	30	1	1	1	0.3753
6	7502247	rs3799525	0.3755	0.4147	0.4334	DSP	54	1	1	1	0.3755
1	107524326	rs10748501	0.3762	0.5373	0.5938	NTNG1	114	1	0	3	0.3762
3	1284207	rs11715823	0.3771	0.5905	0.645	CNTN6	862	0	1	2	0.3771
5	115861466	rs166296	0.3772	0.4964	0.5811	SEMA6A	503	0	1	2	0.3772
2	29599489	rs4536609	0.4899	0.3772	0.4108	ALK	49	1	1	1	0.3772
1	107721046	rs6662404	0.3777	0.6952	0.7718	NTNG1	114	1	0	3	0.3777
10	52785384	rs1189309	0.3779	0.9436	0.8588	PRKG1	954	0	1	2	0.3779
3	2307104	rs9310707	0.3782	0.3951	0.4475	CNTN4	645	0	1	2	0.3782
19	5778097	rs1379868	0.3785	0.709	0.6389	NRTN	1079	0	1	2	0.3785
10	133858802	rs10781563	0.4855	0.3789	0.4184	DPYSL4	1798	0	1	2	0.3789
10	131253678	rs579325	0.4621	0.3793	0.4252	MGMT	78	1	0	3	0.3793
10	53463422	rs7918280	0.4943	0.3798	0.3795	PRKG1	954	0	1	2	0.3795
3	1134787	rs13069565	0.3797	0.719	0.7602	CNTN6	862	0	1	2	0.3797
5	149488737	rs2304058	0.3799	0.4554	0.5788	PDGFRB	2	1	1	1	0.3799
2	29977314	rs4450565	0.5808	0.3802	0.5089	ALK	49	1	1	1	0.3802
5	168560793	rs17735429	0.3817	0.4751	0.3803	SLIT3	1263	0	1	2	0.3803
3	336508	rs2272522	0.4088	0.3805	0.5688	CHL1	379	0	1	2	0.3805
3	1344428	rs265774	0.3811	0.45	0.4082	CNTN6	862	0	1	2	0.3811
2	28274965	rs4666042	0.3817	0.8641	0.8802	BRE	45	1	1	1	0.3817
5	115913571	rs254229	0.3818	0.4597	0.4229	SEMA6A	503	0	1	2	0.3818
1	107731728	rs6696776	0.3828	0.3948	0.422	NTNG1	114	1	0	3	0.3828
10	53193328	rs11591368	0.6057	0.4108	0.3833	PRKG1	954	0	1	2	0.3833
2	28168362	rs13402525	0.6627	0.3834	0.548	BRE	45	1	1	1	0.3834
8	32559476	rs7826436	0.3834	0.8561	0.9279	NRG1	468	0	1	2	0.3834
8	38412051	rs2978076	0.8918	0.3836	0.4401	FGFR1	298	0	1	2	0.3836
2	70602158	rs2442152	0.3838	0.565	0.7112	TGFA	41	1	1	1	0.3838
2	45830976	rs6757543	0.4265	0.3841	0.4187	PRKCE	35	1	1	1	0.3841
2	70561865	rs765871	0.8083	0.3846	0.4083	TGFA	41	1	1	1	0.3846
3	285763	rs17016919	0.3848	0.901	0.9905	CHL1	379	0	1	2	0.3848
2	29932461	rs4581855	0.385	0.4941	0.6603	ALK	49	1	1	1	0.385
2	46671148	rs896213	0.5601	0.3855	0.3956	PIGF	48	1	1	1	0.3855
10	33584843	rs1028548	0.3858	0.8377	0.7501	NRP1	291	0	1	2	0.3858
1	108047592	rs10218617	0.3859	0.7037	0.4811	VAV3	98	1	0	3	0.3859
3	1390195	rs3765098	0.386	0.5874	0.5689	CNTN6	862	0	1	2	0.386
8	32285297	rs6468097	0.3861	0.5508	0.4033	NRG1	468	0	1	2	0.3861
3	225912	rs6790586	0.3861	0.4592	0.4819	CHL1	379	0	1	2	0.3861
6	24627865	rs807515	0.3862	0.4923	0.5244	ALDH5A1	50	1	1	1	0.3862
10	52770266	rs16916942	0.6289	0.4053	0.3864	PRKG1	954	0	1	2	0.3864
10	52946753	rs10128493	0.3868	0.5483	0.3965	PRKG1	954	0	1	2	0.3868
10	42921565	rs12764797	0.4771	0.4869	0.387	RET	25	1	1	1	0.387
5	146759060	rs17550470	0.5528	0.4739	0.3874	DPYSL3	1644	0	1	2	0.3874
2	29620365	rs11676871	0.3875	0.5802	0.5151	ALK	49	1	1	1	0.3875
5	108347850	rs17407218	0.3875	0.7844	0.7647	FER	30	1	1	1	0.3875
5	132041198	rs2243263	0.3875	0.9842	0.964	IL4	110	1	1	1	0.3875
2	29387669	rs10432706	0.7129	0.3876	0.4747	ALK	49	1	1	1	0.3876
2	29392249	rs4592803	0.7285	0.4431	0.3876	ALK	49	1	1	1	0.3876
8	71420982	rs17678277	0.9195	0.4469	0.3878	NCOA2	19	1	1	1	0.3878
9	138546887	rs11145770	0.388	0.7867	0.8915	NOTCH1	439	0	1	2	0.388
3	2796345	rs955340	0.388	0.4124	0.4201	CNTN4	645	0	1	2	0.388
10	52995187	rs10998179	0.3881	0.6251	0.7767	PRKG1	954	0	1	2	0.3881
5	176571910	rs6556305	0.4349	0.3882	0.4136	NSD1	145	1	1	1	0.3882
8	27260515	rs4534095	0.6228	0.3888	0.4029	PTK2B	27	1	1	1	0.3888
3	2887462	rs12638824	0.5061	0.5805	0.389	CNTN4	645	0	1	2	0.389
1	108086911	rs17019855	0.3891	0.7671	0.4487	VAV3	98	1	0	3	0.3891
10	52863328	rs1018636	0.6674	0.3893	0.4943	PRKG1	954	0	1	2	0.3893
1	108046206	rs12049255	0.7512	0.7267	0.3899	VAV3	98	1	0	3	0.3899
3	2871952	rs9827210	0.39	0.5123	0.4272	CNTN4	645	0	1	2	0.39
2	29970606	rs6547982	0.5449	0.3901	0.5209	ALK	49	1	1	1	0.3901
7	55121875	rs12535536	0.5456	0.3943	0.3903	EGFR	8	1	0	3	0.3903
5	79095304	rs259130	0.3929	0.3906	0.5855	CMYA5	140	1	0	3	0.3906
3	2385412	rs3913590	0.4949	0.5234	0.3906	CNTN4	645	0	1	2	0.3906
5	168635069	rs7712111	0.4335	0.3907	0.4237	SLIT3	1263	0	1	2	0.3907
5	168184154	rs17070531	0.7639	0.5114	0.3909	SLIT3	1263	0	1	2	0.3909
1	206467115	rs1262046	0.4911	0.392	0.3994	PLXNA2	115	1	1	1	0.392
3	2879908	rs7631834	0.5858	0.6193	0.392	CNTN4	645	0	1	2	0.392
7	55072814	rs12718939	0.4383	0.3923	0.4295	EGFR	8	1	0	3	0.3923
2	46047369	rs2595204	0.4859	0.3927	0.4996	PRKCE	35	1	1	1	0.3927
10	27113541	rs17816509	0.3929	0.6664	0.7484	ABI1	46	1	0	3	0.3929
5	152879443	rs503525	0.414	0.4798	0.3933	GRIA1	101	1	0	3	0.3933
2	29530375	rs4233735	0.3934	0.8354	0.7436	ALK	49	1	1	1	0.3934
2	29559947	rs4666228	0.4403	0.3935	0.4846	ALK	49	1	1	1	0.3935
9	17618726	rs1001265	0.8541	0.4649	0.3937	SH3GL2	538	0	1	2	0.3937
3	2630205	rs17017302	0.3942	0.5463	0.5851	CNTN4	645	0	1	2	0.3942
1	107659146	rs4244129	0.3943	0.8042	0.6287	NTNG1	114	1	0	3	0.3943
9	135637287	rs9409864	0.6735	0.5329	0.3949	VAV2	132	1	1	1	0.3949
2	45891558	rs4952778	0.3951	0.757	0.7721	PRKCE	35	1	1	1	0.3951
8	71196023	rs3763523	0.3952	0.6116	0.4254	NCOA2	19	1	1	1	0.3952
6	137037480	rs12198737	0.7796	0.3957	0.5906	MAP3K5	97	1	0	3	0.3957
1	201397294	rs17465037	0.4419	0.4529	0.3957	ADORA1	337	0	1	2	0.3957
9	17707585	rs12380583	0.3969	0.6239	0.5987	SH3GL2	538	0	1	2	0.3969
2	45854929	rs6734661	0.397	0.8332	0.795	PRKCE	35	1	1	1	0.397
19	4504185	rs4807604	0.7013	0.3973	0.4146	SEMA6B	460	0	1	2	0.3973
3	2921777	rs1566364	0.4692	0.3976	0.4067	CNTN4	645	0	1	2	0.3976
9	135822349	rs452999	0.3978	0.8438	0.5254	VAV2	132	1	1	1	0.3978
8	21826709	rs899428	0.9126	0.4343	0.3983	DOK2	136	1	0	3	0.3983
10	52949404	rs2038919	0.3985	0.4586	0.4558	PRKG1	954	0	1	2	0.3985
5	168149067	rs2247645	0.7886	0.5656	0.3987	SLIT3	1263	0	1	2	0.3987
19	3005530	rs444949	0.6746	0.3987	0.491	AES	135	1	1	1	0.3987
5	78810842	rs10070879	0.5489	0.5045	0.3989	HOMER1	32	1	1	1	0.3989
19	7202702	rs10414819	0.409	0.399	0.416	INSR	109	1	1	1	0.399
2	31466753	rs206849	0.4294	0.3992	0.4683	XDH	89	1	0	3	0.3992
1	206285464	rs11588627	0.8224	0.3994	0.5008	PLXNA2	115	1	1	1	0.3994
6	152462823	rs3798577	0.6723	0.3994	0.5588	ESR1	10	1	1	1	0.3994
2	29923289	rs13020385	0.4834	0.4463	0.3997	ALK	49	1	1	1	0.3997
1	206376398	rs17187140	0.7944	0.3998	0.4182	PLXNA2	115	1	1	1	0.3998
1	206305799	rs6656034	0.3999	0.8809	0.7553	PLXNA2	115	1	1	1	0.3999
9	135638802	rs13292058	0.683	0.4	0.471	VAV2	132	1	1	1	0.4
2	70587034	rs404420	0.4	0.6741	0.7619	TGFA	41	1	1	1	0.4
2	29431755	rs13001260	0.6391	0.5003	0.4003	ALK	49	1	1	1	0.4003
8	71419696	rs10112498	0.4009	0.5933	0.8331	NCOA2	19	1	1	1	0.4009
8	120713614	rs16892900	0.9271	0.4536	0.401	ENPP2	148	1	1	1	0.401
2	28398613	rs2279475	0.4012	0.4338	0.5574	BRE	45	1	1	1	0.4012
5	168072724	rs4868530	0.4016	0.4117	0.4585	SLIT3	1263	0	1	2	0.4016
5	146769985	rs17550902	0.4694	0.4978	0.4017	DPYSL3	1644	0	1	2	0.4017
8	73681616	rs7009604	0.4023	0.5709	0.5996	KCNB2	59	1	0	3	0.4023
3	3068277	rs9843087	0.9014	0.5508	0.4023	CNTN4	645	0	1	2	0.4023
10	53458712	rs10823979	0.5114	0.4025	0.6826	PRKG1	954	0	1	2	0.4025
2	105763928	rs10196773	0.4026	0.6367	0.6859	NCK2	16	1	1	1	0.4026
3	1273107	rs3864027	0.4027	0.6179	0.57	CNTN6	862	0	1	2	0.4027
2	45998937	rs935651	0.7872	0.4029	0.4282	PRKCE	35	1	1	1	0.4029
11	109812147	rs4754454	0.4043	0.5442	0.4729	FDX1	2202	0	1	2	0.4043
2	70555431	rs3771507	0.8348	0.4049	0.5078	TGFA	41	1	1	1	0.4049
8	71318067	rs2926713	0.405	0.6189	0.4357	NCOA2	19	1	1	1	0.405
3	2871776	rs6442759	0.4051	0.9294	0.9499	CNTN4	645	0	1	2	0.4051
8	31994780	rs2085998	0.4667	0.4054	0.4648	NRG1	468	0	1	2	0.4054
6	152282843	rs988328	0.5893	0.4061	0.5362	ESR1	10	1	1	1	0.4061
8	22948219	rs11785599	0.6894	0.4065	0.4084	TNFRSF10B	105	1	1	1	0.4065
10	53602631	rs7095803	0.4066	0.5754	0.6526	PRKG1	954	0	1	2	0.4066
3	2742066	rs7431865	0.4067	0.6678	0.7499	CNTN4	645	0	1	2	0.4067
5	168066734	rs11746577	0.4475	0.407	0.4839	SLIT3	1263	0	1	2	0.407
8	32683306	rs10092960	0.4074	0.4762	0.549	NRG1	468	0	1	2	0.4074
2	25529199	rs10495753	0.6043	0.4077	0.4348	DTNB	12	1	1	1	0.4077
8	143584123	rs12546526	0.9146	0.4078	0.4204	BAI1	146	1	0	3	0.4078
6	35686980	rs3777747	0.6714	0.408	0.5577	FKBP5	85	1	1	1	0.408
6	43252596	rs4711741	0.9387	0.4082	0.4446	SRF	122	1	1	1	0.4082
7	50688733	rs2237453	0.433	0.4087	0.4662	GRB10	29	1	0	3	0.4087
5	142702546	rs2918419	0.4228	0.5657	0.4087	NR3C1	38	1	0	3	0.4087
2	25508950	rs2292225	0.4089	0.7848	0.8483	DTNB	12	1	1	1	0.4089
3	2172796	rs13327252	0.409	0.413	0.6131	CNTN4	645	0	1	2	0.409
5	108547878	rs7707660	0.4092	0.7942	0.6622	FER	30	1	1	1	0.4092
2	25619983	rs2034717	0.9244	0.4097	0.5373	DTNB	12	1	1	1	0.4097
2	29870290	rs4666275	0.4097	0.9957	0.8572	ALK	49	1	1	1	0.4097
5	168585455	rs6868507	0.5888	0.4097	0.594	SLIT3	1263	0	1	2	0.4097
10	131455054	rs2308321	0.5545	0.4659	0.4098	MGMT	78	1	0	3	0.4098
8	51646104	rs6987557	0.4099	0.456	0.6785	SNTG1	127	1	0	3	0.4099
8	73973000	rs13251360	0.5311	0.485	0.4105	KCNB2	59	1	0	3	0.4105
2	45944962	rs4953279	0.7621	0.559	0.4108	PRKCE	35	1	1	1	0.4108
5	152887880	rs547166	0.4113	0.4159	0.4255	GRIA1	101	1	0	3	0.4113
6	138239024	rs661561	0.4113	0.6342	0.6366	TNFAIP3	69	1	1	1	0.4113
10	30769353	rs303444	0.4114	0.967	0.8473	MAP3K8	9	1	0	3	0.4114
[truncated: 1,726 more rows]
